# Supplementary material for: Savior Siblings Might Rescue Fetal Lethality But Not Adult Lymphoma in Irf2bp2-Null Mice
Source: Front Immunol. 2022 Jul 4;13:868053. doi: 10.3389/fimmu.2022.868053 (PMC9295810; doi:10.3389/fimmu.2022.868053)
Supplement: Supplementary Table 1 — Lists of differentially expressed genes in Irf2bp2-null mice. [file Table_1.xlsx]

## Sheet: Liver data - significant genes 
Probe.Set.ID	C1	C2	C3	E1	E2	E3	nC	nE	meanC	meanE	stdC	stdE	fold	rasdC	rasdE	bayesSDC	bayesSDE	bayesT	bayesDF	varRatio	pVal	cum.ppde.p	ppde.p	ROC.x	ROC.y	Bonferroni	BH	WT.avg	KO.avg	KO.WT	ttest	Gene.Accession	Gene.Symbol	Gene.Description	Cytoband	mRNA.Accession	mRNA..Source	mRna...Description	mRNA...xhyb	GO.Biological.Process.ID	GO.Biological.Process.Term	GO.Cellular.Component.ID	GO.Cellular.Component.Term	GO.Molecular.Function.ID	GO.Molecular.Function.Term	Pathway.Source	Pathway.Name	WT_rma_avg	KO_rma_avg
10603026	5.92277	6.16746	5.9109	6.73352	6.67985	6.76954	3	3	6.00037	6.72764	0.14482	0.0451349	1.1212	0.138885	0.22156	0.146112	0.212124	4.89042	22	2.10769	6.87e-05	0.997821	0.991349	6.87e-05	0.158816	1	0.00253199	64.2359	106.014	1.65038	0.00061335	NM_018737	Ctps2	cytidine 5'-triphosphate synthase 2	X|X F5	NM_018737	RefSeq	Mus musculus cytidine 5'-triphosphate synthase 2 (Ctps2), transcript variant 1, mRNA.	FALSE	GO:0006221 // GO:0006541	pyrimidine nucleotide biosynthetic process // glutamine metabolic process	GO:0005739	mitochondrion	GO:0000166 // GO:0003883 // GO:0005524 // GO:0016874	nucleotide binding // CTP synthase activity // ATP binding // ligase activity	---	---	6.00037	6.72764
10606355	4.39062	4.23587	4.32377	5.84856	5.1015	4.98856	3	3	4.31675	5.31287	0.0776139	0.467341	1.23076	0.1628	0.206587	0.158713	0.280194	5.35779	22	3.11669	2.23e-05	0.999063	0.996268	2.23e-05	0.119771	0.791202	0.00104934	19.9476	41.234	2.06712	0.0613403	NM_021476	Cysltr1	cysteinyl leukotriene receptor 1	X|X D	NM_021476	RefSeq	Mus musculus cysteinyl leukotriene receptor 1 (Cysltr1), mRNA.	FALSE	GO:0006816 // GO:0006935 // GO:0006954 // GO:0007165 // GO:0007166 // GO:0007186 // GO:0045766 // GO:0045907	calcium ion transport // chemotaxis // inflammatory response // signal transduction // cell surface receptor signaling pathway // G-protein coupled receptor signaling pathway // positive regulation of angiogenesis // positive regulation of vasoconstriction	GO:0005886 // GO:0005887 // GO:0016020 // GO:0016021	plasma membrane // integral to plasma membrane // membrane // integral to membrane	GO:0004871 // GO:0004872 // GO:0004930 // GO:0004974 // GO:0004974	signal transducer activity // receptor activity // G-protein coupled receptor activity // leukotriene receptor activity // leukotriene receptor activity	GenMAPP // GenMAPP	GPCRDB_Class_A_Rhodopsin-like // GPCRDB_Other	4.31675	5.31287
10605938	7.32161	7.63189	7.71249	6.12905	6.46602	7.24015	3	3	7.55533	6.61174	0.206381	0.569705	-1.14271	0.115905	0.185236	0.141269	0.300341	-4.92413	22	4.51995	6.33e-05	0.997951	0.991859	6.33e-05	0.155599	1	0.00238381	189.353	103.191	0.54497	0.040367	NM_020621	P2ry4	pyrimidinergic receptor P2Y, G-protein coupled, 4	X|X C2	NM_020621	RefSeq	Mus musculus pyrimidinergic receptor P2Y, G-protein coupled, 4 (P2ry4), mRNA.	FALSE	GO:0007165 // GO:0007186 // GO:0030321 // GO:0035589	signal transduction // G-protein coupled receptor signaling pathway // transepithelial chloride transport // G-protein coupled purinergic nucleotide receptor signaling pathway	GO:0005886 // GO:0016020 // GO:0016021 // GO:0016323 // GO:0016324	plasma membrane // membrane // integral to membrane // basolateral plasma membrane // apical plasma membrane	GO:0004871 // GO:0004872 // GO:0004930 // GO:0005524 // GO:0019103 // GO:0045028 // GO:0045030	signal transducer activity // receptor activity // G-protein coupled receptor activity // ATP binding // pyrimidine nucleotide binding // G-protein coupled purinergic nucleotide receptor activity // UTP-activated nucleotide receptor activity	GenMAPP // GenMAPP	GPCRDB_Class_A_Rhodopsin-like // Nucleotide_GPCRs	7.55533	6.61174
10601062	5.59308	5.63964	5.45896	5.02362	5.08107	5.25506	3	3	5.56389	5.11992	0.0938114	0.120511	-1.08671	0.124328	0.150216	0.12511	0.152165	-3.9036	22	1.47926	0.000762749	0.986894	0.949448	0.000762749	0.289856	1	0.0159326	47.3702	34.8555	0.735811	0.00692915	NM_016747	Dlg3	discs, large homolog 3 (Drosophila)	X|X C2	NM_016747	RefSeq	Mus musculus discs, large homolog 3 (Drosophila) (Dlg3), transcript variant 1, mRNA.	FALSE	GO:0010923	negative regulation of phosphatase activity	GO:0005737 // GO:0014069 // GO:0030426 // GO:0043025 // GO:0043198 // GO:0045202	cytoplasm // postsynaptic density // growth cone // neuronal cell body // dendritic shaft // synapse	GO:0005515 // GO:0008022 // GO:0019902 // GO:0019903 // GO:0019904 // GO:0030165 // GO:0035255	protein binding // protein C-terminus binding // phosphatase binding // protein phosphatase binding // protein domain specific binding // PDZ domain binding // ionotropic glutamate receptor binding	---	---	5.56389	5.11992
10604057	4.81842	4.52664	4.74782	5.75241	5.33528	5.37735	3	3	4.69763	5.48835	0.152227	0.229647	1.16832	0.285305	0.220253	0.279665	0.231711	3.77101	22	1.45675	0.00105257	0.983369	0.936422	0.00105257	0.314085	1	0.0202085	26.0443	45.282	1.73865	0.0138412	NM_019942	2020-09-06	septin 6	X|X A2	NM_019942	RefSeq	Mus musculus septin 6 (Sept6), transcript variant 2, mRNA.	FALSE	GO:0007049 // GO:0051301	cell cycle // cell division	GO:0000775 // GO:0000776 // GO:0005694 // GO:0005737 // GO:0005856 // GO:0008021 // GO:0031105 // GO:0043679	chromosome, centromeric region // kinetochore // chromosome // cytoplasm // cytoskeleton // synaptic vesicle // septin complex // axon terminus	GO:0000166 // GO:0005525	nucleotide binding // GTP binding	---	---	4.69763	5.48835
10598638	8.3364	8.22046	8.39333	7.15568	6.93496	7.84078	3	3	8.31673	7.31047	0.0880981	0.472335	-1.13765	0.130458	0.1903	0.129935	0.271082	-5.79776	22	4.3526	7.83e-06	0.999572	0.998291	7.83e-06	0.0922105	0.278288	0.000463905	319.243	164.731	0.516006	0.0111395	NM_001166635	Mid1ip1	Mid1 interacting protein 1 (gastrulation specific G12-like (zebrafish))	X|X A1.2	NM_001166635	RefSeq	Mus musculus Mid1 interacting protein 1 (gastrulation specific G12-like (zebrafish)) (Mid1ip1), transcript variant 1, mRNA.	FALSE	GO:0007026 // GO:0008610 // GO:0045723 // GO:0046890 // GO:0051258 // GO:0051351	negative regulation of microtubule depolymerization // lipid biosynthetic process // positive regulation of fatty acid biosynthetic process // regulation of lipid biosynthetic process // protein polymerization // positive regulation of ligase activity	GO:0005634 // GO:0005737 // GO:0005829 // GO:0005856 // GO:0005874 // GO:0015630	nucleus // cytoplasm // cytosol // cytoskeleton // microtubule // microtubule cytoskeleton	GO:0005515 // GO:0008022	protein binding // protein C-terminus binding	---	---	8.31673	7.31047
10603151	4.49941	4.64428	4.69813	5.70158	5.25334	5.08673	3	3	4.61394	5.34721	0.102772	0.317994	1.15893	0.144701	0.209701	0.144759	0.241583	4.50964	22	2.7851	0.000173735	0.995642	0.982798	0.000173735	0.200292	1	0.00513944	24.528	41.3888	1.68741	0.0384673	NM_001177956	Gpm6b	glycoprotein m6b	X F5|X	NM_001177956	RefSeq	Mus musculus glycoprotein m6b (Gpm6b), transcript variant 2, mRNA.	FALSE	GO:0001503 // GO:0006810 // GO:0015031 // GO:0030501 // GO:0032956 // GO:0051893 // GO:0085029	ossification // transport // protein transport // positive regulation of bone mineralization // regulation of actin cytoskeleton organization // regulation of focal adhesion assembly // extracellular matrix assembly	GO:0005886 // GO:0016020 // GO:0016021	plasma membrane // membrane // integral to membrane	---	---	---	---	4.61394	5.34721
10603051	3.32073	3.61452	3.28411	5.4925	4.64234	4.15727	3	3	3.40645	4.76404	0.18112	0.675881	1.39853	0.182969	0.162912	0.190784	0.327391	6.20546	22	2.94476	3.03e-06	0.99979	0.999161	3.03e-06	0.0726907	0.107585	0.000219561	10.6605	29.2789	2.74649	0.0850053	NM_026887	Ap1s2	adaptor-related protein complex 1, sigma 2 subunit	X F5|X	NM_026887	RefSeq	Mus musculus adaptor-related protein complex 1, sigma 2 subunit (Ap1s2), mRNA.	FALSE	GO:0006810 // GO:0006886 // GO:0006897 // GO:0015031 // GO:0016192	transport // intracellular protein transport // endocytosis // protein transport // vesicle-mediated transport	GO:0005794 // GO:0005905 // GO:0016020 // GO:0030117 // GO:0031410	Golgi apparatus // coated pit // membrane // membrane coat // cytoplasmic vesicle	GO:0003674 // GO:0008565	molecular_function // protein transporter activity	---	---	3.40645	4.76404
10603208	6.12049	6.32437	6.29814	7.66564	7.53034	6.50203	3	3	6.24767	7.23267	0.110919	0.636359	1.15766	0.165247	0.227691	0.164503	0.347502	4.43747	22	4.4624	0.000207224	0.995029	0.980411	0.000207224	0.209319	1	0.00594215	76.1339	159.516	2.0952	0.075758	NM_010797	Mid1	midline 1	X F5 and Y|X 74.2 cM	NM_010797	RefSeq	Mus musculus midline 1 (Mid1), transcript variant 1, mRNA.	FALSE	GO:0007026 // GO:0032874	negative regulation of microtubule depolymerization // positive regulation of stress-activated MAPK cascade	GO:0005622 // GO:0005737 // GO:0005856 // GO:0005874 // GO:0015630	intracellular // cytoplasm // cytoskeleton // microtubule // microtubule cytoskeleton	GO:0005515 // GO:0008270 // GO:0016874 // GO:0031625 // GO:0046872	protein binding // zinc ion binding // ligase activity // ubiquitin protein ligase binding // metal ion binding	---	---	6.24767	7.23267
10607619	6.25184	6.26317	6.37162	5.57452	5.6907	6.01633	3	3	6.29554	5.76052	0.0661259	0.229029	-1.09288	0.143775	0.193317	0.139954	0.208593	-3.68916	22	2.22141	0.00128327	0.980751	0.926892	0.00128327	0.329971	1	0.0235324	78.6057	54.6774	0.695591	0.0126844	NM_001024624	Cdkl5	cyclin-dependent kinase-like 5	X F4|X 70.0 cM	NM_001024624	RefSeq	Mus musculus cyclin-dependent kinase-like 5 (Cdkl5), mRNA.	FALSE	GO:0006468 // GO:0016310 // GO:0046777	protein phosphorylation // phosphorylation // protein autophosphorylation	GO:0005634 // GO:0005737	nucleus // cytoplasm	GO:0000166 // GO:0004672 // GO:0004674 // GO:0004693 // GO:0005524 // GO:0016301 // GO:0016740 // GO:0016772	nucleotide binding // protein kinase activity // protein serine/threonine kinase activity // cyclin-dependent protein kinase activity // ATP binding // kinase activity // transferase activity // transferase activity, transferring phosphorus-containing groups	---	---	6.29554	5.76052
10602840	5.16295	5.33652	5.16028	6.905	6.03618	5.91955	3	3	5.21991	6.28691	0.100991	0.538448	1.20441	0.137034	0.235229	0.137571	0.320961	5.29233	22	5.4432	2.6e-05	0.998946	0.995803	2.6e-05	0.12457	0.925684	0.00118983	37.331	81.9989	2.19654	0.0788716	NM_021389	Sh3kbp1	SH3-domain kinase binding protein 1	X F4|X	NM_021389	RefSeq	Mus musculus SH3-domain kinase binding protein 1 (Sh3kbp1), transcript variant 2, mRNA.	FALSE	GO:0006897 // GO:0006915 // GO:0007010 // GO:0008360 // GO:0016310 // GO:0016477	endocytosis // apoptotic process // cytoskeleton organization // regulation of cell shape // phosphorylation // cell migration	GO:0005634 // GO:0005737 // GO:0005856 // GO:0016020 // GO:0019717 // GO:0030054 // GO:0031410 // GO:0045202	nucleus // cytoplasm // cytoskeleton // membrane // synaptosome // cell junction // cytoplasmic vesicle // synapse	GO:0005515 // GO:0016301 // GO:0017124	protein binding // kinase activity // SH3 domain binding	---	---	5.21991	6.28691
10602372	9.2741	9.53974	9.50656	7.62789	8.48335	8.83133	3	3	9.44013	8.31419	0.144739	0.619293	-1.13542	0.110685	0.237431	0.122255	0.347822	-5.28962	22	8.09431	2.62e-05	0.998941	0.995783	2.62e-05	0.124773	0.931721	0.00119605	696.935	337.063	0.483636	0.0131892	NM_009653	Alas2	aminolevulinic acid synthase 2, erythroid	X F3|X 63.0 cM	NM_009653	RefSeq	Mus musculus aminolevulinic acid synthase 2, erythroid (Alas2), nuclear gene encoding mitochondrial protein, transcript variant 1, mRNA.	FALSE	GO:0001666 // GO:0006778 // GO:0006783 // GO:0006879 // GO:0008152 // GO:0009058 // GO:0030218 // GO:0033014 // GO:0042541	response to hypoxia // porphyrin-containing compound metabolic process // heme biosynthetic process // cellular iron ion homeostasis // metabolic process // biosynthetic process // erythrocyte differentiation // tetrapyrrole biosynthetic process // hemoglobin biosynthetic process	GO:0005739 // GO:0005739 // GO:0005743 // GO:0005759	mitochondrion // mitochondrion // mitochondrial inner membrane // mitochondrial matrix	GO:0003824 // GO:0003870 // GO:0003870 // GO:0016594 // GO:0016740 // GO:0016746 // GO:0030170 // GO:0050662	catalytic activity // 5-aminolevulinate synthase activity // 5-aminolevulinate synthase activity // glycine binding // transferase activity // transferase activity, transferring acyl groups // pyridoxal phosphate binding // coenzyme binding	GenMAPP	Heme_Biosynthesis	9.44013	8.31419
10607403	4.30342	4.40085	4.52976	5.0326	4.75822	4.90473	3	3	4.41135	4.89851	0.113534	0.137295	1.11044	0.129089	0.165984	0.13226	0.168741	3.9357	22	1.62772	0.000705427	0.987631	0.952202	0.000705427	0.284262	1	0.0151375	21.3229	29.9163	1.40301	0.010715	NM_175429	Kctd12b	potassium channel tetramerisation domain containing 12b	X F3|X	NM_175429	RefSeq	Mus musculus potassium channel tetramerisation domain containing 12b (Kctd12b), mRNA.	FALSE	GO:0008277	regulation of G-protein coupled receptor protein signaling pathway	GO:0043235	receptor complex	GO:0003674 // GO:0005216	molecular_function // ion channel activity	---	---	4.41135	4.89851
10602739	4.75719	5.18097	5.03159	5.89502	6.09508	5.66302	3	3	4.98992	5.88437	0.214942	0.216228	1.17925	0.127863	0.181526	0.152521	0.196105	6.23602	22	1.65316	2.82e-06	0.999801	0.999205	2.82e-06	0.0714197	0.100264	0.000209564	32.0094	59.5124	1.85921	0.0088703	ENSMUST00000026324	Acot9	acyl-CoA thioesterase 9	X F3|X	ENSMUST00000026324	ENSEMBL	cdna:known chromosome:NCBIM37:X:151696986:151732197:1 gene:ENSMUSG00000025287 gene_biotype:protein_coding transcript_biotype:protein_coding	FALSE	GO:0006637	acyl-CoA metabolic process	GO:0005739	mitochondrion	GO:0003986 // GO:0004091 // GO:0005515 // GO:0016290 // GO:0016787 // GO:0047617	acetyl-CoA hydrolase activity // carboxylesterase activity // protein binding // palmitoyl-CoA hydrolase activity // hydrolase activity // acyl-CoA hydrolase activity	---	---	4.98992	5.88437
10602166	8.51338	8.4581	8.5621	7.68008	8.12963	8.11369	3	3	8.5112	7.97447	0.0520376	0.255073	-1.06731	0.112529	0.160622	0.109563	0.187839	-4.27504	22	2.93931	0.000308188	0.993317	0.973785	0.000308188	0.231154	1	0.00807759	365.017	254.048	0.695989	0.0123807	NM_172782	Nxt2	nuclear transport factor 2-like export factor 2	X F2|X	NM_172782	RefSeq	Mus musculus nuclear transport factor 2-like export factor 2 (Nxt2), transcript variant 1, mRNA.	FALSE	GO:0006810 // GO:0008150 // GO:0015031 // GO:0051028	transport // biological_process // protein transport // mRNA transport	GO:0005575 // GO:0005622 // GO:0005634 // GO:0005737	cellular_component // intracellular // nucleus // cytoplasm	GO:0005515	protein binding	---	---	8.5112	7.97447
10606694	4.20981	4.33588	4.07968	5.66245	5.0103	4.78232	3	3	4.20846	5.15169	0.128105	0.456782	1.22413	0.126685	0.184686	0.132567	0.262573	5.55425	22	3.92311	1.39e-05	0.999341	0.997371	1.39e-05	0.106511	0.495078	0.000719199	18.5358	36.7987	1.98528	0.062322	NM_013482	Btk	Bruton agammaglobulinemia tyrosine kinase	X E3|X 51.0 cM	NM_013482	RefSeq	Mus musculus Bruton agammaglobulinemia tyrosine kinase (Btk), mRNA.	FALSE	GO:0000302 // GO:0002553 // GO:0006351 // GO:0006355 // GO:0006468 // GO:0006468 // GO:0006915 // GO:0007249 // GO:0009607 // GO:0010033 // GO:0016310 // GO:0018108 // GO:0035556 // GO:0045087 // GO:0046777 // GO:0048469	response to reactive oxygen species // histamine secretion by mast cell // transcription, DNA-dependent // regulation of transcription, DNA-dependent // protein phosphorylation // protein phosphorylation // apoptotic process // I-kappaB kinase/NF-kappaB cascade // response to biotic stimulus // response to organic substance // phosphorylation // peptidyl-tyrosine phosphorylation // intracellular …	GO:0005634 // GO:0005737 // GO:0005829 // GO:0005886 // GO:0016020 // GO:0031410 // GO:0045121 // GO:0048471	nucleus // cytoplasm // cytosol // plasma membrane // membrane // cytoplasmic vesicle // membrane raft // perinuclear region of cytoplasm	GO:0000166 // GO:0004672 // GO:0004713 // GO:0004713 // GO:0004715 // GO:0005515 // GO:0005524 // GO:0005543 // GO:0005547 // GO:0008289 // GO:0016301 // GO:0016740 // GO:0016772 // GO:0042802 // GO:0046872	nucleotide binding // protein kinase activity // protein tyrosine kinase activity // protein tyrosine kinase activity // non-membrane spanning protein tyrosine kinase activity // protein binding // ATP binding // phospholipid binding // phosphatidylinositol-3,4,5-trisphosphate binding // lipid binding // kinase activity // transferase activity // transferase activity, transferring phosphorus-cont…	---	---	4.20846	5.15169
10606658	8.02435	7.98725	8.07103	7.48784	7.56932	7.67932	3	3	8.02754	7.57882	0.04198	0.0960914	-1.05921	0.103532	0.174507	0.100324	0.171357	-3.91408	22	2.91737	0.000743533	0.987139	0.950364	0.000743533	0.288017	1	0.0156622	261.008	191.469	0.733574	0.0012714	NM_001167994	Trmt2b	TRM2 tRNA methyltransferase 2 homolog B (S. cerevisiae)	X E3|X	NM_001167994	RefSeq	Mus musculus TRM2 tRNA methyltransferase 2 homolog B (S. cerevisiae) (Trmt2b), transcript variant 1, mRNA.	FALSE	GO:0008033 // GO:0008150 // GO:0032259	tRNA processing // biological_process // methylation	GO:0005739	mitochondrion	GO:0003674 // GO:0008168 // GO:0009021 // GO:0016740	molecular_function // methyltransferase activity // tRNA (uracil-5-)-methyltransferase activity // transferase activity	---	---	8.02754	7.57882
10601768	4.23395	4.39085	4.13823	5.88608	4.54991	4.60268	3	3	4.25434	5.01289	0.12754	0.756667	1.1783	0.152007	0.180631	0.1548	0.365733	3.30821	22	5.58195	0.00319911	0.962452	0.863442	0.00319911	0.413833	1	0.0466957	19.1348	35.6204	1.86155	0.235044	NM_001202500	Armcx4	armadillo repeat containing, X-linked 4	X E3|X	NM_001202500	RefSeq	Mus musculus armadillo repeat containing, X-linked 4 (Armcx4), mRNA.	FALSE	GO:0008150	biological_process	GO:0005575	cellular_component	GO:0003674	molecular_function	---	---	4.25434	5.01289
10601360	6.05187	6.07267	6.04748	6.64145	6.66702	6.39307	3	3	6.05734	6.56718	0.013452	0.15132	1.08417	0.137008	0.225878	0.130758	0.224825	3.39531	22	2.95633	0.00260022	0.967703	0.881109	0.00260022	0.393178	1	0.0399223	66.5969	95.1652	1.42897	0.00695738	NM_001109757	Atp7a	ATPase, Cu++ transporting, alpha polypeptide	X D|X 44.0 cM	NM_001109757	RefSeq	Mus musculus ATPase, Cu++ transporting, alpha polypeptide (Atp7a), transcript variant 1, mRNA.	FALSE	GO:0001568 // GO:0001836 // GO:0001974 // GO:0002082 // GO:0006200 // GO:0006568 // GO:0006570 // GO:0006584 // GO:0006754 // GO:0006810 // GO:0006811 // GO:0006812 // GO:0006825 // GO:0006825 // GO:0006825 // GO:0006878 // GO:0006878 // GO:0006878 // GO:0007005 // GO:0007626 // GO:0008152 // GO:0010273 // GO:0010468 // GO:0015677 // GO:0018205 // GO:0019430 // GO:0021702 // GO:0021860 // GO:0021…	blood vessel development // release of cytochrome c from mitochondria // blood vessel remodeling // regulation of oxidative phosphorylation // ATP catabolic process // tryptophan metabolic process // tyrosine metabolic process // catecholamine metabolic process // ATP biosynthetic process // transport // ion transport // cation transport // copper ion transport // copper ion transport // copper i…	GO:0005770 // GO:0005783 // GO:0005794 // GO:0005794 // GO:0005802 // GO:0005802 // GO:0005886 // GO:0005886 // GO:0016020 // GO:0016021 // GO:0016323 // GO:0030140 // GO:0030141 // GO:0031410 // GO:0031526 // GO:0043005 // GO:0043025 // GO:0048471	late endosome // endoplasmic reticulum // Golgi apparatus // Golgi apparatus // trans-Golgi network // trans-Golgi network // plasma membrane // plasma membrane // membrane // integral to membrane // basolateral plasma membrane // trans-Golgi network transport vesicle // secretory granule // cytoplasmic vesicle // brush border membrane // neuron projection // neuronal cell body // perinuclear reg…	GO:0000166 // GO:0003824 // GO:0004008 // GO:0005375 // GO:0005507 // GO:0005515 // GO:0005524 // GO:0015662 // GO:0016532 // GO:0016787 // GO:0032767 // GO:0043682 // GO:0046872	nucleotide binding // catalytic activity // copper-exporting ATPase activity // copper ion transmembrane transporter activity // copper ion binding // protein binding // ATP binding // ATPase activity, coupled to transmembrane movement of ions, phosphorylative mechanism // superoxide dismutase copper chaperone activity // hydrolase activity // copper-dependent protein binding // copper-transporti…	---	---	6.05734	6.56718
10601312	6.03669	6.67829	5.91803	3.65104	4.21482	5.11251	3	3	6.211	4.32612	0.409011	0.737067	-1.4357	0.12499	0.188821	0.211231	0.362199	-7.78622	22	2.94022	9.23e-08	0.999985	0.999939	9.23e-08	0.0303465	0.00328099	1.58e-05	76.1763	21.9089	0.287608	0.021227	NM_009767	Chic1	cysteine-rich hydrophobic domain 1	X D|X 42.3 cM	NM_009767	RefSeq	Mus musculus cysteine-rich hydrophobic domain 1 (Chic1), mRNA.	FALSE	GO:0008150	biological_process	GO:0005575 // GO:0005886 // GO:0016020 // GO:0031410	cellular_component // plasma membrane // membrane // cytoplasmic vesicle	GO:0003674	molecular_function	---	---	6.211	4.32612
10606058	4.48437	4.66434	4.48603	4.97356	5.10297	4.85633	3	3	4.54491	4.97762	0.103431	0.123371	1.09521	0.121042	0.17852	0.123549	0.178156	3.4569	22	2.07934	0.00224433	0.970991	0.892387	0.00224433	0.379109	1	0.035578	23.3835	31.5844	1.35071	0.0113345	NM_009910	Cxcr3	chemokine (C-X-C motif) receptor 3	X D|X 41.0 cM	NM_009910	RefSeq	Mus musculus chemokine (C-X-C motif) receptor 3 (Cxcr3), mRNA.	FALSE	GO:0007165 // GO:0007186 // GO:0007204 // GO:0010818 // GO:0019722 // GO:0070098	signal transduction // G-protein coupled receptor signaling pathway // elevation of cytosolic calcium ion concentration // T cell chemotaxis // calcium-mediated signaling // chemokine-mediated signaling pathway	GO:0005886 // GO:0009897 // GO:0009897 // GO:0016020 // GO:0016021	plasma membrane // external side of plasma membrane // external side of plasma membrane // membrane // integral to membrane	GO:0004871 // GO:0004872 // GO:0004930 // GO:0004950 // GO:0016494 // GO:0019956	signal transducer activity // receptor activity // G-protein coupled receptor activity // chemokine receptor activity // C-X-C chemokine receptor activity // chemokine binding	---	---	4.54491	4.97762
10606016	5.33227	5.66107	5.3179	7.92973	7.75585	7.11309	3	3	5.43708	7.59955	0.194109	0.43017	1.39773	0.136362	0.219469	0.154126	0.278267	11.7747	22	3.25966	5.72e-11	1	1	5.72e-11	0.0047775	2.03e-06	9.24e-08	43.5922	199.47	4.57582	0.00798008	NM_013563	Il2rg	interleukin 2 receptor, gamma chain	X D|X 38.0 cM	NM_013563	RefSeq	Mus musculus interleukin 2 receptor, gamma chain (Il2rg), mRNA.	FALSE	GO:0010468 // GO:0010628 // GO:0032831 // GO:0033089 // GO:0045579	regulation of gene expression // positive regulation of gene expression // positive regulation of CD4-positive, CD25-positive, alpha-beta regulatory T cell differentiation // positive regulation of T cell differentiation in thymus // positive regulation of B cell differentiation	GO:0009897 // GO:0009986 // GO:0016020 // GO:0016021	external side of plasma membrane // cell surface // membrane // integral to membrane	GO:0004872 // GO:0004896 // GO:0019976 // GO:0019976 // GO:0019982	receptor activity // cytokine receptor activity // interleukin-2 binding // interleukin-2 binding // interleukin-7 binding	---	---	5.43708	7.59955
10606436	7.34918	7.22623	7.31014	6.65368	6.90059	6.89072	3	3	7.29518	6.815	0.0628255	0.139791	-1.07046	0.121682	0.199732	0.119072	0.199548	-3.57916	22	2.80852	0.00167342	0.976602	0.912029	0.00167342	0.352483	1	0.0286342	157.16	112.941	0.718638	0.0037113	NM_016710	Hmgn5	high-mobility group nucleosome binding domain 5	X D|X	NM_016710	RefSeq	Mus musculus high-mobility group nucleosome binding domain 5 (Hmgn5), mRNA.	FALSE	GO:0006351 // GO:0006355 // GO:0006357 // GO:0016568	transcription, DNA-dependent // regulation of transcription, DNA-dependent // regulation of transcription from RNA polymerase II promoter // chromatin modification	GO:0000785 // GO:0005634 // GO:0005654 // GO:0005730 // GO:0043231	chromatin // nucleus // nucleoplasm // nucleolus // intracellular membrane-bounded organelle	GO:0003677 // GO:0003682 // GO:0031492	DNA binding // chromatin binding // nucleosomal DNA binding	---	---	7.29518	6.815
10606315	5.27476	4.81901	5.43324	5.90225	5.75199	5.63059	3	3	5.17567	5.76161	0.31888	0.136089	1.11321	0.129453	0.189112	0.183638	0.189419	3.84683	22	1.06395	0.000875626	0.985484	0.944211	0.000875626	0.300005	1	0.0176801	36.7163	54.4138	1.48201	0.0295948	NM_001167988	Taf9b	TAF9B RNA polymerase II, TATA box binding protein (TBP)-associated factor	X D|X	NM_001167988	RefSeq	Mus musculus TAF9B RNA polymerase II, TATA box binding protein (TBP)-associated factor (Taf9b), transcript variant 1, mRNA.	FALSE	GO:0000122 // GO:0006351 // GO:0006352 // GO:0006355 // GO:0030307 // GO:0043066	negative regulation of transcription from RNA polymerase II promoter // transcription, DNA-dependent // transcription initiation, DNA-dependent // regulation of transcription, DNA-dependent // positive regulation of cell growth // negative regulation of apoptotic process	GO:0005634 // GO:0005669 // GO:0033276	nucleus // transcription factor TFIID complex // transcription factor TFTC complex	GO:0003674 // GO:0003677	molecular_function // DNA binding	---	---	5.17567	5.76161
10601416	1.86936	1.8489	2.26194	2.88381	2.58675	2.54994	3	3	1.9934	2.6735	0.232786	0.183063	1.34118	0.191843	0.197242	0.208112	0.203619	4.04587	22	1.04462	0.000539318	0.989865	0.960609	0.000539318	0.265837	1	0.0122848	4.01743	6.41485	1.59675	0.0182563	NM_172435	P2ry10	purinergic receptor P2Y, G-protein coupled 10	X D|X	NM_172435	RefSeq	Mus musculus purinergic receptor P2Y, G-protein coupled 10 (P2ry10), mRNA.	FALSE	GO:0007165 // GO:0007186 // GO:0035589	signal transduction // G-protein coupled receptor signaling pathway // G-protein coupled purinergic nucleotide receptor signaling pathway	GO:0005886 // GO:0016020 // GO:0016021	plasma membrane // membrane // integral to membrane	GO:0004871 // GO:0004872 // GO:0004930 // GO:0045028	signal transducer activity // receptor activity // G-protein coupled receptor activity // G-protein coupled purinergic nucleotide receptor activity	---	---	1.9934	2.6735
10601456	3.40897	3.30587	3.08542	4.4887	3.8635	3.42021	3	3	3.26676	3.92413	0.165283	0.536819	1.20123	0.185796	0.146468	0.190654	0.268138	3.46073	22	1.97799	0.00222385	0.971184	0.893056	0.00222385	0.378249	1	0.0353321	9.66641	15.9038	1.64526	0.150498	NM_001037917	Gm6377	predicted gene 6377	X D|X	NM_001037917	RefSeq	Mus musculus predicted gene 6377 (Gm6377), mRNA.	FALSE	GO:0008150	biological_process	GO:0005575	cellular_component	GO:0003674	molecular_function	---	---	3.26676	3.92413
10601421	3.50267	3.64822	3.29298	5.1111	4.414	3.88024	3	3	3.48129	4.46845	0.178585	0.617235	1.28356	0.172572	0.151605	0.181307	0.300273	4.8745	22	2.74285	7.14e-05	0.997757	0.991096	7.14e-05	0.16036	1	0.00260213	11.2246	23.535	2.09673	0.104659	NM_175442	A630033H20Rik	RIKEN cDNA A630033H20 gene	X D|X	NM_175442	RefSeq	Mus musculus RIKEN cDNA A630033H20 gene (A630033H20Rik), transcript variant 2, mRNA.	FALSE	GO:0007165 // GO:0007186 // GO:0008150	signal transduction // G-protein coupled receptor signaling pathway // biological_process	GO:0005575 // GO:0016020 // GO:0016021	cellular_component // membrane // integral to membrane	GO:0003674 // GO:0004871 // GO:0004872 // GO:0004930	molecular_function // signal transducer activity // receptor activity // G-protein coupled receptor activity	---	---	3.48129	4.46845
10601385	4.97599	5.23337	4.90723	7.80121	7.25687	6.54673	3	3	5.03887	7.2016	0.171923	0.629065	1.42921	0.149931	0.246341	0.160654	0.356534	9.57907	22	4.92513	2.62e-09	0.999999	0.999996	2.62e-09	0.0124496	9.33e-05	1.33e-06	33.0325	156.494	4.73757	0.0301873	NM_205820	Tlr13	toll-like receptor 13	X D|X	NM_205820	RefSeq	Mus musculus toll-like receptor 13 (Tlr13), mRNA.	FALSE	GO:0006954 // GO:0007165 // GO:0008150 // GO:0045087	inflammatory response // signal transduction // biological_process // innate immune response	GO:0005575 // GO:0005622 // GO:0016020 // GO:0016021	cellular_component // intracellular // membrane // integral to membrane	GO:0004872 // GO:0005515	receptor activity // protein binding	---	---	5.03887	7.2016
10600901	6.94289	6.79779	7.02652	3.7921	5.64785	6.04372	3	3	6.9224	5.16123	0.115732	1.2021	-1.34123	0.144676	0.195489	0.146504	0.545416	-5.40141	22	13.8597	2e-05	0.999134	0.996548	2e-05	0.116682	0.71277	0.00098585	121.556	43.3203	0.356382	0.00883709	NM_013476	Ar	androgen receptor	X C3|X 36.0 cM	NM_013476	RefSeq	Mus musculus androgen receptor (Ar), mRNA.	FALSE	GO:0001701 // GO:0006351 // GO:0006355 // GO:0006357 // GO:0008284 // GO:0008584 // GO:0009987 // GO:0010468 // GO:0019102 // GO:0030521 // GO:0030521 // GO:0030522 // GO:0033148 // GO:0042327 // GO:0043066 // GO:0043401 // GO:0043410 // GO:0043568 // GO:0045720 // GO:0045726 // GO:0045893 // GO:0045944 // GO:0045944 // GO:0045944 // GO:0045944 // GO:0045945 // GO:0046661 // GO:0048608 // GO:0048…	in utero embryonic development // transcription, DNA-dependent // regulation of transcription, DNA-dependent // regulation of transcription from RNA polymerase II promoter // positive regulation of cell proliferation // male gonad development // cellular process // regulation of gene expression // male somatic sex determination // androgen receptor signaling pathway // androgen receptor signaling…	GO:0000790 // GO:0005634 // GO:0005634 // GO:0005634 // GO:0005737 // GO:0005737 // GO:0030424 // GO:0030425	nuclear chromatin // nucleus // nucleus // nucleus // cytoplasm // cytoplasm // axon // dendrite	GO:0001085 // GO:0003677 // GO:0003682 // GO:0003700 // GO:0003700 // GO:0003707 // GO:0004872 // GO:0004879 // GO:0004882 // GO:0004882 // GO:0005102 // GO:0005496 // GO:0005497 // GO:0005515 // GO:0008013 // GO:0008134 // GO:0008270 // GO:0008289 // GO:0019899 // GO:0019899 // GO:0019904 // GO:0043565 // GO:0044212 // GO:0046872 // GO:0050681 // GO:0070974	RNA polymerase II transcription factor binding // DNA binding // chromatin binding // sequence-specific DNA binding transcription factor activity // sequence-specific DNA binding transcription factor activity // steroid hormone receptor activity // receptor activity // ligand-activated sequence-specific DNA binding RNA polymerase II transcription factor activity // androgen receptor activity // a…	GenMAPP	Nuclear_Receptors	6.9224	5.16123
10605711	3.39712	3.63577	3.62847	4.72365	4.23317	4.00177	3	3	3.55378	4.31953	0.135726	0.368607	1.21547	0.174752	0.168643	0.176385	0.224853	4.641	22	1.62508	0.000126087	0.99657	0.986426	0.000126087	0.184861	1	0.00400294	11.7775	20.4159	1.73347	0.0527234	NM_145630	Pdk3	pyruvate dehydrogenase kinase, isoenzyme 3	X C3|X	NM_145630	RefSeq	Mus musculus pyruvate dehydrogenase kinase, isoenzyme 3 (Pdk3), nuclear gene encoding mitochondrial protein, mRNA.	FALSE	GO:0005975 // GO:0006006 // GO:0006468 // GO:0007165 // GO:0016310 // GO:0018106 // GO:0023014	carbohydrate metabolic process // glucose metabolic process // protein phosphorylation // signal transduction // phosphorylation // peptidyl-histidine phosphorylation // signal transduction by phosphorylation	GO:0005739	mitochondrion	GO:0000155 // GO:0000166 // GO:0004672 // GO:0004673 // GO:0004740 // GO:0005524 // GO:0016301 // GO:0016740	two-component sensor activity // nucleotide binding // protein kinase activity // protein histidine kinase activity // pyruvate dehydrogenase (acetyl-transferring) kinase activity // ATP binding // kinase activity // transferase activity	GenMAPP	Krebs-TCA_Cycle	3.55378	4.31953
10605848	8.54204	9.30326	8.90192	10.6159	9.62964	9.48497	3	3	8.91574	9.91017	0.380797	0.615439	1.11154	0.129091	0.158083	0.20375	0.30263	4.72114	22	2.20611	0.000103715	0.997036	0.988255	0.000103715	0.176045	1	0.00347578	494.287	1026	2.07572	0.133149	NM_177789	Vsig4	V-set and immunoglobulin domain containing 4	X C3|X	NM_177789	RefSeq	Mus musculus V-set and immunoglobulin domain containing 4 (Vsig4), mRNA.	FALSE	GO:0032703 // GO:0042130	negative regulation of interleukin-2 production // negative regulation of T cell proliferation	---	---	---	---	---	---	8.91574	9.91017
10600836	7.06699	7.2673	7.3804	9.09243	8.4807	8.11282	3	3	7.23823	8.56198	0.158717	0.494841	1.18288	0.103661	0.213188	0.119787	0.292983	7.24369	22	5.98224	2.95e-07	0.999963	0.999854	2.95e-07	0.0405798	0.0104769	3.73e-05	151.585	393.309	2.59463	0.0395375	NM_010833	Msn	moesin	X C3|X	NM_010833	RefSeq	Mus musculus moesin (Msn), mRNA.	FALSE	GO:2000401	regulation of lymphocyte migration	GO:0001931 // GO:0005625 // GO:0005634 // GO:0005730 // GO:0005737 // GO:0005856 // GO:0005886 // GO:0005902 // GO:0009898 // GO:0009986 // GO:0016020 // GO:0016323 // GO:0016324 // GO:0019898 // GO:0030175 // GO:0030667 // GO:0031527 // GO:0042995 // GO:0045177 // GO:0045177	uropod // soluble fraction // nucleus // nucleolus // cytoplasm // cytoskeleton // plasma membrane // microvillus // internal side of plasma membrane // cell surface // membrane // basolateral plasma membrane // apical plasma membrane // extrinsic to membrane // filopodium // secretory granule membrane // filopodium membrane // cell projection // apical part of cell // apical part of cell	GO:0003779 // GO:0005102 // GO:0008092 // GO:0019901 // GO:0050839	actin binding // receptor binding // cytoskeletal protein binding // protein kinase binding // cell adhesion molecule binding	---	---	7.23823	8.56198
10600852	4.29148	4.56509	4.28821	6.1468	5.90787	5.19545	3	3	4.38159	5.75004	0.158923	0.494922	1.31232	0.147928	0.184496	0.156478	0.274737	7.49659	22	3.08265	1.71e-07	0.999976	0.999903	1.71e-07	0.0353957	0.00606829	2.48e-05	20.9307	55.8463	2.66815	0.026615	NR_030718	F630028O10Rik	RIKEN cDNA F630028O10 gene	X C3|X	NR_030718	RefSeq	Mus musculus RIKEN cDNA F630028O10 gene (F630028O10Rik), non-coding RNA.	FALSE	---	---	---	---	---	---	---	---	4.38159	5.75004
10600169	9.80402	9.64386	9.95758	10.3682	10.4021	10.2484	3	3	9.80182	10.3396	0.156873	0.080746	1.05486	0.094775	0.174658	0.112428	0.170051	4.56888	22	2.28776	0.00015034	0.996088	0.98454	0.00015034	0.193177	1	0.0045846	896.086	1297.08	1.4475	0.00452597	NM_007542	Bgn	biglycan	X B|X 29.3 cM	NM_007542	RefSeq	Mus musculus biglycan (Bgn), mRNA.	FALSE	GO:0019800	peptide cross-linking via chondroitin 4-sulfate glycosaminoglycan	GO:0005576 // GO:0005578 // GO:0009986 // GO:0030133 // GO:0031012 // GO:0042383 // GO:0044424	extracellular region // proteinaceous extracellular matrix // cell surface // transport vesicle // extracellular matrix // sarcolemma // intracellular part	GO:0005539 // GO:0050840	glycosaminoglycan binding // extracellular matrix binding	---	---	9.80182	10.3396
10605256	6.68917	6.7747	6.89703	8.5936	8.09482	7.72016	3	3	6.78697	8.13619	0.104467	0.438186	1.1988	0.148511	0.221917	0.148441	0.282278	7.32742	22	3.61611	2.46e-07	0.999968	0.999872	2.46e-07	0.0387753	0.00873587	3.25e-05	110.622	290.186	2.62321	0.0252725	NM_010227	Flna	filamin, alpha	X A7.3|X 29.8 cM	NM_010227	RefSeq	Mus musculus filamin, alpha (Flna), mRNA.	FALSE	GO:0001837 // GO:0007195 // GO:0030036 // GO:0031532 // GO:0034394 // GO:0042177 // GO:0042384 // GO:0042993 // GO:0043113 // GO:0043123 // GO:0043433 // GO:0045022 // GO:0045184 // GO:0050821 // GO:0051220 // GO:0051764 // GO:0090307	epithelial to mesenchymal transition // adenylate cyclase-inhibiting dopamine receptor signaling pathway // actin cytoskeleton organization // actin cytoskeleton reorganization // protein localization at cell surface // negative regulation of protein catabolic process // cilium assembly // positive regulation of transcription factor import into nucleus // receptor clustering // positive regulatio…	GO:0005634 // GO:0005737 // GO:0005802 // GO:0005829 // GO:0005856 // GO:0005884 // GO:0005886 // GO:0015629 // GO:0030863 // GO:0031523	nucleus // cytoplasm // trans-Golgi network // cytosol // cytoskeleton // actin filament // plasma membrane // actin cytoskeleton // cortical cytoskeleton // Myb complex	GO:0001948 // GO:0003779 // GO:0004871 // GO:0005080 // GO:0005515 // GO:0008134 // GO:0017048 // GO:0017160 // GO:0031267 // GO:0034988 // GO:0042803 // GO:0048365 // GO:0051015	glycoprotein binding // actin binding // signal transducer activity // protein kinase C binding // protein binding // transcription factor binding // Rho GTPase binding // Ral GTPase binding // small GTPase binding // Fc-gamma receptor I complex binding // protein homodimerization activity // Rac GTPase binding // actin filament binding	---	---	6.78697	8.13619
10605181	4.67859	4.69792	4.47727	5.70244	5.38681	5.01304	3	3	4.61793	5.36743	0.122195	0.345109	1.1623	0.133583	0.203075	0.137612	0.243197	4.64581	22	3.12323	0.000124617	0.9966	0.986544	0.000124617	0.184319	1	0.00396334	24.6125	42.0677	1.7092	0.0401976	NM_023132	Renbp	renin binding protein	X A7.3|X 29.53 cM	NM_023132	RefSeq	Mus musculus renin binding protein (Renbp), transcript variant 1, mRNA.	FALSE	GO:0006013 // GO:0006044 // GO:0006044 // GO:0006051 // GO:0010951 // GO:0043086	mannose metabolic process // N-acetylglucosamine metabolic process // N-acetylglucosamine metabolic process // N-acetylmannosamine metabolic process // negative regulation of endopeptidase activity // negative regulation of catalytic activity	GO:0005625	soluble fraction	GO:0003824 // GO:0004476 // GO:0004857 // GO:0005524 // GO:0016853 // GO:0017076 // GO:0042803 // GO:0050121 // GO:0050121	catalytic activity // mannose-6-phosphate isomerase activity // enzyme inhibitor activity // ATP binding // isomerase activity // purine nucleotide binding // protein homodimerization activity // N-acylglucosamine 2-epimerase activity // N-acylglucosamine 2-epimerase activity	---	---	4.61793	5.36743
10604961	5.64604	5.54775	5.79929	6.0125	6.60343	6.57731	3	3	5.66436	6.39775	0.126766	0.333887	1.12947	0.149388	0.200677	0.152347	0.238494	4.48857	22	2.45068	0.000182907	0.995471	0.982132	0.000182907	0.202886	1	0.00538824	50.8471	85.762	1.68666	0.0330622	NM_008067	Gabra3	gamma-aminobutyric acid (GABA) A receptor, subunit alpha 3	X A7.3|X 28.5 cM	NM_008067	RefSeq	Mus musculus gamma-aminobutyric acid (GABA) A receptor, subunit alpha 3 (Gabra3), mRNA.	FALSE	GO:0006810 // GO:0006811 // GO:0006821 // GO:0007214 // GO:0007268	transport // ion transport // chloride transport // gamma-aminobutyric acid signaling pathway // synaptic transmission	GO:0005886 // GO:0016020 // GO:0016021 // GO:0030054 // GO:0034707 // GO:0045202 // GO:0045211	plasma membrane // membrane // integral to membrane // cell junction // chloride channel complex // synapse // postsynaptic membrane	GO:0004872 // GO:0004890 // GO:0005216 // GO:0005230 // GO:0005254	receptor activity // GABA-A receptor activity // ion channel activity // extracellular ligand-gated ion channel activity // chloride channel activity	---	---	5.66436	6.39775
10605357	4.06988	4.1341	3.95215	4.91027	4.39523	4.34873	3	3	4.05204	4.55141	0.0922793	0.311647	1.12324	0.137246	0.163551	0.136647	0.204881	3.51212	22	2.24802	0.00196608	0.973667	0.901692	0.00196608	0.366871	1	0.0321712	16.6102	23.8293	1.43461	0.0860486	NM_181584	Gab3	growth factor receptor bound protein 2-associated protein 3	X A7.3|X	NM_181584	RefSeq	Mus musculus growth factor receptor bound protein 2-associated protein 3 (Gab3), mRNA.	FALSE	GO:0030225	macrophage differentiation	GO:0005575	cellular_component	GO:0004872 // GO:0005515 // GO:0005543	receptor activity // protein binding // phospholipid binding	---	---	4.05204	4.55141
10605143	5.73883	5.76763	5.62257	7.01927	6.35762	5.95855	3	3	5.70968	6.44515	0.0767968	0.535746	1.12881	0.139951	0.181603	0.137397	0.286649	4.00745	22	4.35255	0.000592285	0.989135	0.957851	0.000592285	0.272127	1	0.0132203	52.383	91.3041	1.74301	0.124965	NM_138630	Arhgap4	Rho GTPase activating protein 4	X A7.3|X	NM_138630	RefSeq	Mus musculus Rho GTPase activating protein 4 (Arhgap4), transcript variant 1, mRNA.	FALSE	GO:0010764 // GO:0030517 // GO:0032321	negative regulation of fibroblast migration // negative regulation of axon extension // positive regulation of Rho GTPase activity	GO:0005634 // GO:0005737 // GO:0005794 // GO:0005874 // GO:0005925 // GO:0030426	nucleus // cytoplasm // Golgi apparatus // microtubule // focal adhesion // growth cone	GO:0005100	Rho GTPase activator activity	---	---	5.70968	6.44515
10605465	7.12775	6.90956	6.64027	8.0064	7.97687	7.47862	3	3	6.89253	7.82063	0.244182	0.296559	1.13465	0.135937	0.188895	0.166252	0.220064	5.82847	22	1.75211	7.28e-06	0.999594	0.998381	7.28e-06	0.0905585	0.258895	0.000441048	119.942	229.141	1.91043	0.0174333	NM_016979	Prkx	protein kinase, X-linked	X A7.3|X	NM_016979	RefSeq	Mus musculus protein kinase, X-linked (Prkx), mRNA.	FALSE	GO:0001525 // GO:0001525 // GO:0001935 // GO:0001935 // GO:0006468 // GO:0007155 // GO:0007155 // GO:0007275 // GO:0016310 // GO:0018105 // GO:0030099 // GO:0030154 // GO:0030155 // GO:0030334 // GO:0031589 // GO:0043542 // GO:0046777 // GO:0060562 // GO:0060993 // GO:2000696	angiogenesis // angiogenesis // endothelial cell proliferation // endothelial cell proliferation // protein phosphorylation // cell adhesion // cell adhesion // multicellular organismal development // phosphorylation // peptidyl-serine phosphorylation // myeloid cell differentiation // cell differentiation // regulation of cell adhesion // regulation of cell migration // cell-substrate adhesion /…	GO:0005634 // GO:0005634 // GO:0005737 // GO:0005737	nucleus // nucleus // cytoplasm // cytoplasm	GO:0000166 // GO:0004672 // GO:0004674 // GO:0004691 // GO:0005524 // GO:0016301 // GO:0016740 // GO:0016772	nucleotide binding // protein kinase activity // protein serine/threonine kinase activity // cAMP-dependent protein kinase activity // ATP binding // kinase activity // transferase activity // transferase activity, transferring phosphorus-containing groups	---	---	6.89253	7.82063
10604713	4.16988	4.20115	4.00018	5.06762	5.14571	4.6547	3	3	4.12374	4.95601	0.108142	0.263848	1.20182	0.167743	0.159413	0.166451	0.189102	5.72211	22	1.29068	9.35e-06	0.999511	0.998048	9.35e-06	0.0964192	0.332614	0.000527958	17.4651	31.3749	1.79644	0.0125258	NM_152801	Arhgef6	Rac/Cdc42 guanine nucleotide exchange factor (GEF) 6	X A5|X	NM_152801	RefSeq	Mus musculus Rac/Cdc42 guanine nucleotide exchange factor (GEF) 6 (Arhgef6), mRNA.	FALSE	GO:0035023 // GO:0035556	regulation of Rho protein signal transduction // intracellular signal transduction	GO:0005622 // GO:0005737	intracellular // cytoplasm	GO:0005085 // GO:0005089 // GO:0005543	guanyl-nucleotide exchange factor activity // Rho guanyl-nucleotide exchange factor activity // phospholipid binding	---	---	4.12374	4.95601
10604528	4.9276	4.75635	4.75749	6.07462	5.25404	5.7747	3	3	4.81381	5.70112	0.0985449	0.415211	1.18432	0.122579	0.185223	0.124199	0.250068	5.50427	22	4.05398	1.57e-05	0.999279	0.997126	1.57e-05	0.109729	0.557612	0.000798871	28.1699	53.435	1.89688	0.0416261	ENSMUST00000114876	Mbnl3	muscleblind-like 3 (Drosophila)	X A5|X	ENSMUST00000114876	ENSEMBL	cdna:known chromosome:NCBIM37:X:48473257:48559167:-1 gene:ENSMUSG00000036109 gene_biotype:protein_coding transcript_biotype:protein_coding	FALSE	GO:0006397 // GO:0007275 // GO:0008380 // GO:0043484 // GO:0045662	mRNA processing // multicellular organismal development // RNA splicing // regulation of RNA splicing // negative regulation of myoblast differentiation	GO:0005634 // GO:0005737 // GO:0005794 // GO:0043231	nucleus // cytoplasm // Golgi apparatus // intracellular membrane-bounded organelle	GO:0003676 // GO:0008270 // GO:0046872	nucleic acid binding // zinc ion binding // metal ion binding	---	---	4.81381	5.70112
10599696	4.57182	4.62592	4.26721	5.85878	5.42755	4.98777	3	3	4.48832	5.4247	0.193385	0.435515	1.20863	0.142841	0.205493	0.159211	0.269953	5.17499	22	2.87494	3.45e-05	0.998698	0.994819	3.45e-05	0.133686	1	0.00147937	22.5764	44.2668	1.96076	0.0497932	NM_172779	Ddx26b	DEAD/H (Asp-Glu-Ala-Asp/His) box polypeptide 26B	X A5|X	NM_172779	RefSeq	Mus musculus DEAD/H (Asp-Glu-Ala-Asp/His) box polypeptide 26B (Ddx26b), mRNA.	FALSE	GO:0008150	biological_process	GO:0005575	cellular_component	GO:0003674	molecular_function	---	---	4.48832	5.4247
10599487	5.15919	5.30979	5.01183	6.76581	6.44625	6.00408	3	3	5.16027	6.40538	0.148984	0.382504	1.24129	0.131698	0.211845	0.140724	0.259615	7.30301	22	3.40346	2.59e-07	0.999967	0.999867	2.59e-07	0.039292	0.00921029	3.36e-05	35.8872	86.7339	2.41685	0.0176609	NM_028773	Sash3	SAM and SH3 domain containing 3	X A4|X	NM_028773	RefSeq	Mus musculus SAM and SH3 domain containing 3 (Sash3), mRNA.	FALSE	GO:0002639 // GO:0002726 // GO:0002821 // GO:0030890 // GO:0032729 // GO:0032733 // GO:0032743 // GO:0032753 // GO:0032760 // GO:0042102 // GO:0043372 // GO:0046622 // GO:0048873 // GO:0051251	positive regulation of immunoglobulin production // positive regulation of T cell cytokine production // positive regulation of adaptive immune response // positive regulation of B cell proliferation // positive regulation of interferon-gamma production // positive regulation of interleukin-10 production // positive regulation of interleukin-2 production // positive regulation of interleukin-4 pr…	GO:0005634 // GO:0005737	nucleus // cytoplasm	---	---	---	---	5.16027	6.40538
10603860	7.44587	8.14329	7.6574	9.80597	8.82126	8.5639	3	3	7.74885	9.06371	0.357589	0.655567	1.16968	0.118707	0.272393	0.189893	0.381565	5.34342	22	4.03756	2.3e-05	0.999039	0.99617	2.3e-05	0.120808	0.818919	0.00108037	219.657	575.304	2.6191	0.0967865	NM_008823	Cfp	complement factor properdin	X A3|X 6.2 cM	NM_008823	RefSeq	Mus musculus complement factor properdin (Cfp), mRNA.	FALSE	GO:0006957 // GO:0045087	complement activation, alternative pathway // innate immune response	GO:0005576	extracellular region	---	---	GenMAPP	MAPK_Cascade	7.74885	9.06371
10599174	8.74595	8.99646	8.75885	9.77308	9.12814	9.31686	3	3	8.83376	9.40603	0.141057	0.331585	1.06478	0.114444	0.205508	0.124597	0.24163	3.64597	22	3.76084	0.00142446	0.979214	0.921351	0.00142446	0.33865	1	0.0254137	457.756	690.758	1.50901	0.0771298	NM_133990	Il13ra1	interleukin 13 receptor, alpha 1	X A3.3|X 12.5 cM	NM_133990	RefSeq	Mus musculus interleukin 13 receptor, alpha 1 (Il13ra1), mRNA.	FALSE	---	---	GO:0016020 // GO:0016021	membrane // integral to membrane	GO:0004872 // GO:0004896	receptor activity // cytokine receptor activity	---	---	8.83376	9.40603
10599120	4.05549	4.15146	4.13802	5.79541	5.55133	5.03184	3	3	4.11499	5.45953	0.0519663	0.389971	1.32674	0.151889	0.156116	0.146506	0.223175	8.72324	22	2.32048	1.36e-08	0.999996	0.999985	1.36e-08	0.0188016	0.000484514	4.36e-06	17.3349	45.0487	2.59873	0.0141493	NM_001009947	Dock11	dedicator of cytokinesis 11	X A3.2|X	NM_001009947	RefSeq	Mus musculus dedicator of cytokinesis 11 (Dock11), mRNA.	FALSE	GO:0050790	regulation of catalytic activity	GO:0005575	cellular_component	GO:0005085 // GO:0005089 // GO:0005525 // GO:0005543 // GO:0017048 // GO:0051020	guanyl-nucleotide exchange factor activity // Rho guanyl-nucleotide exchange factor activity // GTP binding // phospholipid binding // Rho GTPase binding // GTPase binding	---	---	4.11499	5.45953
10604393	5.34089	5.57278	4.85909	7.23259	6.7377	6.46238	3	3	5.25759	6.81089	0.364066	0.390288	1.29544	0.142289	0.210022	0.206166	0.260374	8.10084	22	1.595	4.79e-08	0.999991	0.999962	4.79e-08	0.0257563	0.00170386	1.03e-05	39.0493	115.098	2.9475	0.016721	NM_019680	Elf4	E74-like factor 4 (ets domain transcription factor)	X A3.2|X	NM_019680	RefSeq	Mus musculus E74-like factor 4 (ets domain transcription factor) (Elf4), mRNA.	FALSE	GO:0001787 // GO:0001866 // GO:0006351 // GO:0006355 // GO:0045893 // GO:0045893 // GO:0045944 // GO:0045944	natural killer cell proliferation // NK T cell proliferation // transcription, DNA-dependent // regulation of transcription, DNA-dependent // positive regulation of transcription, DNA-dependent // positive regulation of transcription, DNA-dependent // positive regulation of transcription from RNA polymerase II promoter // positive regulation of transcription from RNA polymerase II promoter	GO:0005634 // GO:0016605	nucleus // PML body	GO:0003677 // GO:0003700 // GO:0043565	DNA binding // sequence-specific DNA binding transcription factor activity // sequence-specific DNA binding	---	---	5.25759	6.81089
10605338	6.22939	6.38288	6.26798	8.00108	7.1249	6.82674	3	3	6.29342	7.31757	0.0798436	0.610418	1.16273	0.138951	0.214648	0.136789	0.331108	4.95153	22	5.85916	5.92e-05	0.99805	0.992252	5.92e-05	0.153033	1	0.00227997	78.5153	169.761	2.16214	0.106425	NM_008062	G6pdx	glucose-6-phosphate dehydrogenase X-linked	X A2-A3|X 30.02 cM	NM_008062	RefSeq	Mus musculus glucose-6-phosphate dehydrogenase X-linked (G6pdx), mRNA.	FALSE	GO:0001816 // GO:0001816 // GO:0001998 // GO:0002033 // GO:0005975 // GO:0006006 // GO:0006098 // GO:0006695 // GO:0006740 // GO:0006741 // GO:0006741 // GO:0006749 // GO:0006749 // GO:0006979 // GO:0009051 // GO:0010734 // GO:0019322 // GO:0019322 // GO:0019322 // GO:0032613 // GO:0032615 // GO:0034599 // GO:0040014 // GO:0043249 // GO:0045471 // GO:0045767 // GO:0046390 // GO:0048821 // GO:0051…	cytokine production // cytokine production // angiotensin mediated vasoconstriction involved in regulation of systemic arterial blood pressure // vasodilation by angiotensin involved in regulation of systemic arterial blood pressure // carbohydrate metabolic process // glucose metabolic process // pentose-phosphate shunt // cholesterol biosynthetic process // NADPH regeneration // NADP biosynthet…	GO:0005625 // GO:0005634 // GO:0005737 // GO:0005792 // GO:0005813 // GO:0005829 // GO:0009898 // GO:0043231	soluble fraction // nucleus // cytoplasm // microsome // centrosome // cytosol // internal side of plasma membrane // intracellular membrane-bounded organelle	GO:0000166 // GO:0004345 // GO:0004345 // GO:0004345 // GO:0005536 // GO:0016491 // GO:0030246 // GO:0042803 // GO:0042803 // GO:0050661	nucleotide binding // glucose-6-phosphate dehydrogenase activity // glucose-6-phosphate dehydrogenase activity // glucose-6-phosphate dehydrogenase activity // glucose binding // oxidoreductase activity // carbohydrate binding // protein homodimerization activity // protein homodimerization activity // NADP binding	GenMAPP	Pentose_Phosphate_Pathway	6.29342	7.31757
10603346	5.36108	5.31196	5.30859	7.28653	6.39771	6.08045	3	3	5.32721	6.58823	0.0293832	0.625207	1.23671	0.154489	0.16455	0.147831	0.30933	6.37076	22	4.37836	2.07e-06	0.999842	0.999369	2.07e-06	0.0660981	0.0735836	0.000165356	40.1523	102.702	2.55782	0.0825318	ENSMUST00000033486	Plp2	proteolipid protein 2	X A2-A3.1|X 1.6 cM	ENSMUST00000033486	ENSEMBL	cdna:known chromosome:NCBIM37:X:7245067:7248516:-1 gene:ENSMUSG00000031146 gene_biotype:protein_coding transcript_biotype:protein_coding	FALSE	---	---	GO:0005886	plasma membrane	GO:0019956	chemokine binding	---	---	5.32721	6.58823
10598771	5.23559	5.07141	5.17934	4.89458	4.89863	4.3506	3	3	5.16211	4.71461	0.0834336	0.31524	-1.09492	0.131472	0.137327	0.130304	0.187651	-3.39281	22	2.07387	0.0026158	0.967562	0.88063	0.0026158	0.393759	1	0.040067	35.8453	26.6585	0.743708	0.051599	NM_173740	Maoa	monoamine oxidase A	X A2|X 5.2 cM	NM_173740	RefSeq	Mus musculus monoamine oxidase A (Maoa), nuclear gene encoding mitochondrial protein, mRNA.	FALSE	GO:0006584 // GO:0042135 // GO:0042420 // GO:0042428 // GO:0042443 // GO:0055114	catecholamine metabolic process // neurotransmitter catabolic process // dopamine catabolic process // serotonin metabolic process // phenylethylamine metabolic process // oxidation-reduction process	GO:0005625 // GO:0005739 // GO:0005739 // GO:0005741 // GO:0016020 // GO:0016021	soluble fraction // mitochondrion // mitochondrion // mitochondrial outer membrane // membrane // integral to membrane	GO:0008131 // GO:0016491 // GO:0050660 // GO:0051378	primary amine oxidase activity // oxidoreductase activity // flavin adenine dinucleotide binding // serotonin binding	---	---	5.16211	4.71461
10598976	3.4083	3.71048	4.05756	6.0793	5.69177	5.00009	3	3	3.72545	5.59039	0.324888	0.546699	1.5006	0.175629	0.221371	0.217331	0.314471	8.45015	22	2.09371	2.35e-08	0.999994	0.999978	2.35e-08	0.0215519	0.000835989	6.15e-06	13.453	50.4356	3.74902	0.0240191	NM_001044384	Timp1	tissue inhibitor of metalloproteinase 1	X A1.3|X 6.2 cM	NM_001044384	RefSeq	Mus musculus tissue inhibitor of metalloproteinase 1 (Timp1), transcript variant 1, mRNA.	FALSE	GO:0001775 // GO:0043066 // GO:0043086 // GO:0043249 // GO:0051045	cell activation // negative regulation of apoptotic process // negative regulation of catalytic activity // erythrocyte maturation // negative regulation of membrane protein ectodomain proteolysis	GO:0005576 // GO:0005578 // GO:0005604 // GO:0031012	extracellular region // proteinaceous extracellular matrix // basement membrane // extracellular matrix	GO:0004857 // GO:0008191 // GO:0046872	enzyme inhibitor activity // metalloendopeptidase inhibitor activity // metal ion binding	GenMAPP	Matrix_Metalloproteinases	3.72545	5.59039
10598863	10.2505	10.2911	10.4751	8.98436	9.99595	9.96859	3	3	10.3389	9.64963	0.119677	0.576308	-1.07143	0.085747	0.230985	0.0963755	0.329987	-3.4728	22	11.7236	0.0021605	0.971787	0.895141	0.0021605	0.37555	1	0.0345108	1298.16	843.185	0.649521	0.0648076	NM_009060	Rgn	regucalcin	X A1.3|X	NM_009060	RefSeq	Mus musculus regucalcin (Rgn), mRNA.	FALSE	GO:0006874 // GO:0019853 // GO:0032781 // GO:0050848	cellular calcium ion homeostasis // L-ascorbic acid biosynthetic process // positive regulation of ATPase activity // regulation of calcium-mediated signaling	GO:0005634 // GO:0005737	nucleus // cytoplasm	GO:0004341 // GO:0005509 // GO:0008270 // GO:0016787 // GO:0030234 // GO:0046872	gluconolactonase activity // calcium ion binding // zinc ion binding // hydrolase activity // enzyme regulator activity // metal ion binding	---	---	10.3389	9.64963
10603814	4.89573	4.64656	4.6786	5.00265	5.27133	5.36377	3	3	4.7403	5.21258	0.135561	0.187593	1.09963	0.149899	0.16882	0.15417	0.179744	3.45441	22	1.35928	0.00225778	0.970864	0.891948	0.00225778	0.379671	1	0.0356958	26.8084	37.2857	1.39082	0.0277106	NM_177353	Slc9a7	solute carrier family 9 (sodium/hydrogen exchanger), member 7	X A1.3|X	NM_177353	RefSeq	Mus musculus solute carrier family 9 (sodium/hydrogen exchanger), member 7 (Slc9a7), mRNA.	FALSE	GO:0006810 // GO:0006811 // GO:0006812 // GO:0006813 // GO:0006814 // GO:0006885 // GO:0055085 // GO:0071436	transport // ion transport // cation transport // potassium ion transport // sodium ion transport // regulation of pH // transmembrane transport // sodium ion export	GO:0005768 // GO:0005794 // GO:0005802 // GO:0016020 // GO:0016021 // GO:0055038	endosome // Golgi apparatus // trans-Golgi network // membrane // integral to membrane // recycling endosome membrane	GO:0015297 // GO:0015299 // GO:0015385 // GO:0015386	antiporter activity // solute:hydrogen antiporter activity // sodium:hydrogen antiporter activity // potassium:hydrogen antiporter activity	---	---	4.7403	5.21258
10603387	7.26333	7.20683	7.10217	6.74064	6.82463	6.74854	3	3	7.19078	6.77127	0.0817695	0.0463806	-1.06195	0.125686	0.178981	0.124806	0.171794	-3.42185	22	1.89471	0.0024406	0.96916	0.886087	0.0024406	0.387062	1	0.0380282	146.252	109.271	0.747143	0.00201798	NM_010413	Hdac6	histone deacetylase 6	X A1.1|X 2.0 cM	NM_010413	RefSeq	Mus musculus histone deacetylase 6 (Hdac6), transcript variant 1, mRNA.	FALSE	GO:0000209 // GO:0006351 // GO:0006355 // GO:0006476 // GO:0006476 // GO:0006511 // GO:0006511 // GO:0006515 // GO:0006886 // GO:0007026 // GO:0009636 // GO:0009967 // GO:0010033 // GO:0010469 // GO:0010634 // GO:0010870 // GO:0016236 // GO:0016568 // GO:0016575 // GO:0032418 // GO:0034983 // GO:0035967 // GO:0043065 // GO:0043162 // GO:0043241 // GO:0043242 // GO:0045861 // GO:0051788 // GO:0070…	protein polyubiquitination // transcription, DNA-dependent // regulation of transcription, DNA-dependent // protein deacetylation // protein deacetylation // ubiquitin-dependent protein catabolic process // ubiquitin-dependent protein catabolic process // misfolded or incompletely synthesized protein catabolic process // intracellular protein transport // negative regulation of microtubule depoly…	GO:0000118 // GO:0005622 // GO:0005634 // GO:0005634 // GO:0005634 // GO:0005737 // GO:0005829 // GO:0005874 // GO:0005875 // GO:0005881 // GO:0005901 // GO:0016234 // GO:0016235 // GO:0031252 // GO:0043234 // GO:0048471	histone deacetylase complex // intracellular // nucleus // nucleus // nucleus // cytoplasm // cytosol // microtubule // microtubule associated complex // cytoplasmic microtubule // caveola // inclusion body // aggresome // cell leading edge // protein complex // perinuclear region of cytoplasm	GO:0003779 // GO:0004407 // GO:0004407 // GO:0005515 // GO:0008013 // GO:0008017 // GO:0008017 // GO:0008270 // GO:0016787 // GO:0031078 // GO:0031593 // GO:0032041 // GO:0032129 // GO:0034739 // GO:0042826 // GO:0042903 // GO:0042903 // GO:0043014 // GO:0043130 // GO:0046872 // GO:0046969 // GO:0046970 // GO:0048156 // GO:0048487 // GO:0051879 // GO:0070840	actin binding // histone deacetylase activity // histone deacetylase activity // protein binding // beta-catenin binding // microtubule binding // microtubule binding // zinc ion binding // hydrolase activity // histone deacetylase activity (H3-K14 specific) // polyubiquitin binding // NAD-dependent histone deacetylase activity (H3-K14 specific) // histone deacetylase activity (H3-K9 specific) //…	---	---	7.19078	6.77127
10556113	8.32677	8.80558	8.65232	10.1602	9.1307	8.83602	3	3	8.59489	9.37565	0.244519	0.695271	1.09084	0.10011	0.185726	0.141357	0.345325	3.6242	22	5.96792	0.00150129	0.978395	0.918416	0.00150129	0.343103	1	0.0264642	390.293	720.613	1.84634	0.202806	NM_016809	Rbm3	RNA binding motif protein 3	X A1.1|X 2.0 cM	NM_016809	RefSeq	Mus musculus RNA binding motif protein 3 (Rbm3), transcript variant 1, mRNA.	FALSE	GO:0006412 // GO:0006417 // GO:0006950 // GO:0009409 // GO:0035196 // GO:0045727	translation // regulation of translation // response to stress // response to cold // production of miRNAs involved in gene silencing by miRNA // positive regulation of translation	GO:0005634 // GO:0005737 // GO:0015934 // GO:0030425 // GO:0042995	nucleus // cytoplasm // large ribosomal subunit // dendrite // cell projection	GO:0000166 // GO:0003676 // GO:0003723 // GO:0043023	nucleotide binding // nucleic acid binding // RNA binding // ribosomal large subunit binding	---	---	8.59489	9.37565
10603440	5.02587	5.34912	5.17786	6.66322	5.95303	5.74064	3	3	5.18429	6.11896	0.161722	0.483153	1.18029	0.141086	0.251303	0.151165	0.315999	4.62156	22	4.36986	0.000132206	0.996446	0.985942	0.000132206	0.187065	1	0.00416374	36.5129	72.2568	1.97894	0.0749698	NM_009515	Was	Wiskott-Aldrich syndrome homolog (human)	X A1.1|X 2.0 cM	NM_009515	RefSeq	Mus musculus Wiskott-Aldrich syndrome homolog (human) (Was), mRNA.	FALSE	GO:0006461 // GO:0006955 // GO:0008154 // GO:0016197 // GO:0030041 // GO:0030048 // GO:0042110	protein complex assembly // immune response // actin polymerization or depolymerization // endosomal transport // actin filament polymerization // actin filament-based movement // T cell activation	GO:0005737 // GO:0005856 // GO:0012506 // GO:0015629	cytoplasm // cytoskeleton // vesicle membrane // actin cytoskeleton	GO:0003779 // GO:0005083 // GO:0005515 // GO:0042802 // GO:0042802	actin binding // small GTPase regulator activity // protein binding // identical protein binding // identical protein binding	---	---	5.18429	6.11896
10603354	6.61322	6.54652	6.61595	5.67364	5.87252	6.30616	3	3	6.59189	5.95077	0.0393228	0.323437	-1.10774	0.121521	0.207656	0.117073	0.241291	-4.14051	22	4.24787	0.000428086	0.991464	0.966684	0.000428086	0.250936	1	0.0103755	96.4862	62.9202	0.652117	0.0170081	NM_018832	Magix	MAGI family member, X-linked	X A1.1|X 1.6 cM	NM_018832	RefSeq	Mus musculus MAGI family member, X-linked (Magix), transcript variant 1, mRNA.	FALSE	GO:0008150	biological_process	GO:0005575	cellular_component	GO:0003674	molecular_function	---	---	6.59189	5.95077
10603362	5.60577	5.78234	5.794	6.80094	6.74299	6.38993	3	3	5.72737	6.64462	0.105471	0.222464	1.16015	0.115114	0.228938	0.118613	0.238004	5.97437	22	4.02628	5.17e-06	0.999686	0.998747	5.17e-06	0.083135	0.183954	0.000335682	53.0729	100.826	1.89976	0.00571301	NM_207202	Ccdc120	coiled-coil domain containing 120	X A1.1|X 1.6 cM	NM_207202	RefSeq	Mus musculus coiled-coil domain containing 120 (Ccdc120), mRNA.	FALSE	GO:0008150	biological_process	GO:0005575	cellular_component	GO:0003674	molecular_function	---	---	5.72737	6.64462
10603573	3.64435	3.9119	3.97166	4.87708	3.99358	4.84045	3	3	3.84264	4.57037	0.174301	0.499853	1.18938	0.1489	0.158966	0.160248	0.261536	4.10945	22	2.66364	0.000461817	0.990969	0.964796	0.000461817	0.255735	1	0.0109618	14.4151	24.6551	1.71037	0.0840308	NM_177704	Sytl5	synaptotagmin-like 5	X A1.1|X	NM_177704	RefSeq	Mus musculus synaptotagmin-like 5 (Sytl5), mRNA.	FALSE	GO:0006886 // GO:0006887	intracellular protein transport // exocytosis	GO:0016020	membrane	GO:0005515 // GO:0017137 // GO:0046872	protein binding // Rab GTPase binding // metal ion binding	---	---	3.84264	4.57037
10603551	7.44934	7.84116	7.5514	11.1561	9.3186	8.75196	3	3	7.61397	9.74223	0.203262	1.25682	1.27952	0.116544	0.211987	0.140924	0.572761	6.24956	22	16.5186	2.73e-06	0.999805	0.999223	2.73e-06	0.0708643	0.0971844	0.000205464	197.223	1117.24	5.66487	0.191332	NM_007807	Cybb	cytochrome b-245, beta polypeptide	X A1.1|X	NM_007807	RefSeq	Mus musculus cytochrome b-245, beta polypeptide (Cybb), mRNA.	FALSE	GO:0006801 // GO:0006810 // GO:0006811 // GO:0022900 // GO:0034765 // GO:0042493 // GO:0042554 // GO:0045087 // GO:0045730 // GO:0050665 // GO:0055114	superoxide metabolic process // transport // ion transport // electron transport chain // regulation of ion transmembrane transport // response to drug // superoxide anion generation // innate immune response // respiratory burst // hydrogen peroxide biosynthetic process // oxidation-reduction process	GO:0005622 // GO:0005737 // GO:0005739 // GO:0005783 // GO:0005791 // GO:0005794 // GO:0005886 // GO:0005886 // GO:0005887 // GO:0016020 // GO:0016021 // GO:0030425 // GO:0043020 // GO:0043025	intracellular // cytoplasm // mitochondrion // endoplasmic reticulum // rough endoplasmic reticulum // Golgi apparatus // plasma membrane // plasma membrane // integral to plasma membrane // membrane // integral to membrane // dendrite // NADPH oxidase complex // neuronal cell body	GO:0005216 // GO:0005244 // GO:0016491 // GO:0020037 // GO:0046872 // GO:0046982 // GO:0050660	ion channel activity // voltage-gated ion channel activity // oxidoreductase activity // heme binding // metal ion binding // protein heterodimerization activity // flavin adenine dinucleotide binding	---	---	7.61397	9.74223
10597413	5.7304	5.6516	5.85145	6.50234	6.15439	6.15844	3	3	5.74449	6.27172	0.100664	0.199728	1.09178	0.130489	0.228336	0.131613	0.233774	3.40395	22	3.155	0.00254718	0.968184	0.88275	0.00254718	0.391178	1	0.0392419	53.6995	77.7714	1.44827	0.0240218	NM_019922	Crtap	cartilage associated protein	9|9 F3-F4	NM_019922	RefSeq	Mus musculus cartilage associated protein (Crtap), mRNA.	FALSE	---	---	GO:0005576 // GO:0005578	extracellular region // proteinaceous extracellular matrix	---	---	---	---	5.74449	6.27172
10594631	5.54156	5.18793	5.02419	5.91538	5.64813	5.91852	3	3	5.25122	5.82734	0.26443	0.155208	1.10971	0.135655	0.222311	0.171589	0.222057	3.55582	22	1.67476	0.00177009	0.975617	0.908546	0.00177009	0.357434	1	0.0298008	38.5235	56.9959	1.47951	0.026839	NM_177583	Aph1b	anterior pharynx defective 1b homolog (C. elegans)	9|9 D	NM_177583	RefSeq	Mus musculus anterior pharynx defective 1b homolog (C. elegans) (Aph1b), mRNA.	FALSE	GO:0007219 // GO:0008152 // GO:0016485 // GO:0043085	Notch signaling pathway // metabolic process // protein processing // positive regulation of catalytic activity	GO:0016020 // GO:0016021 // GO:0030133	membrane // integral to membrane // transport vesicle	GO:0004175	endopeptidase activity	---	---	5.25122	5.82734
10593842	5.70353	5.67743	5.7097	6.34123	6.34423	6.17555	3	3	5.69688	6.287	0.0171274	0.0965351	1.10359	0.130551	0.235597	0.12469	0.228374	3.92826	22	3.35451	0.000718316	0.987464	0.951577	0.000718316	0.285549	1	0.0153033	51.8745	78.2018	1.50752	0.000908229	NM_019793	Tspan3	tetraspanin 3	9|9 C	NM_019793	RefSeq	Mus musculus tetraspanin 3 (Tspan3), mRNA.	FALSE	---	---	GO:0016020 // GO:0016021	membrane // integral to membrane	---	---	---	---	5.69688	6.287
10585555	4.72534	4.71278	4.86762	5.76042	5.33833	5.11098	3	3	4.76858	5.40324	0.0860039	0.329549	1.13309	0.132522	0.219989	0.131569	0.252471	3.8612	22	3.68225	0.000845587	0.985854	0.945583	0.000845587	0.297405	1	0.0172301	27.2901	43.0745	1.57839	0.0554663	NM_011193	Pstpip1	proline-serine-threonine phosphatase-interacting protein 1	9|9 C	NM_011193	RefSeq	Mus musculus proline-serine-threonine phosphatase-interacting protein 1 (Pstpip1), mRNA.	FALSE	GO:0000910 // GO:0007155 // GO:0055114	cytokinesis // cell adhesion // oxidation-reduction process	GO:0001725 // GO:0005737 // GO:0005826 // GO:0005856 // GO:0032154 // GO:0042995	stress fiber // cytoplasm // actomyosin contractile ring // cytoskeleton // cleavage furrow // cell projection	GO:0003779 // GO:0003824 // GO:0005515 // GO:0016491 // GO:0019903	actin binding // catalytic activity // protein binding // oxidoreductase activity // protein phosphatase binding	---	---	4.76858	5.40324
10593776	5.08957	6.43147	5.41461	7.13916	6.11371	6.71538	3	3	5.64522	6.65608	0.700039	0.51529	1.17907	0.146303	0.289379	0.329484	0.35271	3.62753	22	1.14596	0.00148927	0.978522	0.918872	0.00148927	0.342418	1	0.0263059	54.3381	105.098	1.93414	0.125531	NM_032002	Nrg4	neuregulin 4	9|9 C	NM_032002	RefSeq	Mus musculus neuregulin 4 (Nrg4), mRNA.	FALSE	---	---	GO:0005576 // GO:0005625 // GO:0005886 // GO:0016020 // GO:0016021	extracellular region // soluble fraction // plasma membrane // membrane // integral to membrane	GO:0008083	growth factor activity	---	---	5.64522	6.65608
10593473	6.17646	7.21128	7.12504	5.80316	5.33103	6.16253	3	3	6.83759	5.76557	0.574181	0.417024	-1.18594	0.1463	0.181702	0.281781	0.248262	-4.94427	22	1.28826	6.03e-05	0.998024	0.99215	6.03e-05	0.153708	1	0.00230549	120.035	55.9074	0.465761	0.0666654	NM_027217	1810046K07Rik	RIKEN cDNA 1810046K07 gene	9|9 B	NM_027217	RefSeq	Mus musculus RIKEN cDNA 1810046K07 gene (1810046K07Rik), mRNA.	FALSE	GO:0008150	biological_process	GO:0005575	cellular_component	GO:0003674	molecular_function	---	---	6.83759	5.76557
10593332	7.04918	7.21706	7.53003	5.97893	6.28499	6.98541	3	3	7.26542	6.41644	0.244045	0.515957	-1.13231	0.127416	0.217073	0.159961	0.302058	-4.30215	22	3.56575	0.000288429	0.993639	0.975027	0.000288429	0.227358	1	0.00766494	155.349	89.2538	0.574538	0.0552984	NM_133217	Bco2	beta-carotene oxygenase 2	9|9 B	NM_133217	RefSeq	Mus musculus beta-carotene oxygenase 2 (Bco2), mRNA.	FALSE	GO:0016119 // GO:0016119 // GO:0042573 // GO:0042574 // GO:0055114 // GO:0055114	carotene metabolic process // carotene metabolic process // retinoic acid metabolic process // retinal metabolic process // oxidation-reduction process // oxidation-reduction process	GO:0005622 // GO:0005739	intracellular // mitochondrion	GO:0016491 // GO:0016702 // GO:0016702 // GO:0046872	oxidoreductase activity // oxidoreductase activity, acting on single donors with incorporation of molecular oxygen, incorporation of two atoms of oxygen // oxidoreductase activity, acting on single donors with incorporation of molecular oxygen, incorporation of two atoms of oxygen // metal ion binding	---	---	7.26542	6.41644
10593384	6.49877	6.35879	6.56628	5.59188	5.98951	5.95758	3	3	6.47461	5.84632	0.105837	0.22093	-1.10747	0.116659	0.22282	0.120036	0.2324	-4.16039	22	3.7484	0.00040781	0.991767	0.967839	0.00040781	0.247913	1	0.00997283	89.0893	57.9709	0.650706	0.00715987	NM_178118	Dixdc1	DIX domain containing 1	9|9 B	NM_178118	RefSeq	Mus musculus DIX domain containing 1 (Dixdc1), mRNA.	FALSE	GO:0007049 // GO:0007275 // GO:0016055 // GO:0021695 // GO:0021795 // GO:0021799 // GO:0021846 // GO:0021869 // GO:0030177 // GO:0030900 // GO:0032956 // GO:0043010 // GO:0045665 // GO:0046328 // GO:0046330 // GO:0050772 // GO:0060070 // GO:0060070 // GO:0070507 // GO:0090263	cell cycle // multicellular organismal development // Wnt receptor signaling pathway // cerebellar cortex development // cerebral cortex cell migration // cerebral cortex radially oriented cell migration // cell proliferation in forebrain // forebrain ventricular zone progenitor cell division // positive regulation of Wnt receptor signaling pathway // forebrain development // regulation of actin …	GO:0005622 // GO:0005737 // GO:0005829 // GO:0005938 // GO:0030054 // GO:0043025 // GO:0043234 // GO:0043679	intracellular // cytoplasm // cytosol // cell cortex // cell junction // neuronal cell body // protein complex // axon terminus	GO:0003779 // GO:0004871 // GO:0005515 // GO:0019904 // GO:0031435 // GO:0043015	actin binding // signal transducer activity // protein binding // protein domain specific binding // mitogen-activated protein kinase kinase kinase binding // gamma-tubulin binding	---	---	6.47461	5.84632
10584317	6.30094	6.21854	6.49157	6.92559	7.08248	6.90358	3	3	6.33702	6.97055	0.140041	0.0975578	1.09997	0.136709	0.251036	0.143373	0.242941	3.88988	22	2.87121	0.000788626	0.986566	0.948227	0.000788626	0.292278	1	0.0163094	81.0982	125.607	1.54883	0.00281528	NM_027102	Esam	endothelial cell-specific adhesion molecule	9|9 B	NM_027102	RefSeq	Mus musculus endothelial cell-specific adhesion molecule (Esam), mRNA.	FALSE	GO:0007155 // GO:0007156 // GO:0016337 // GO:0016338	cell adhesion // homophilic cell adhesion // cell-cell adhesion // calcium-independent cell-cell adhesion	GO:0005886 // GO:0005912 // GO:0005923 // GO:0016020 // GO:0016021 // GO:0030054	plasma membrane // adherens junction // tight junction // membrane // integral to membrane // cell junction	---	---	---	---	6.33702	6.97055
10592471	4.76533	4.98596	4.93221	5.80409	5.58195	5.35608	3	3	4.8945	5.58071	0.115048	0.224009	1.1402	0.138162	0.177019	0.14057	0.193935	4.96214	22	1.90339	5.77e-05	0.998087	0.992399	5.77e-05	0.152052	1	0.00223177	29.8058	48.2438	1.6186	0.0150496	ENSMUST00000165104	Gramd1b	GRAM domain containing 1B	9|9 B	ENSMUST00000165104	ENSEMBL	cdna:known chromosome:NCBIM37:9:40100830:40263255:-1 gene:ENSMUSG00000040111 gene_biotype:protein_coding transcript_biotype:protein_coding	FALSE	GO:0008150	biological_process	GO:0005575 // GO:0016020 // GO:0016021	cellular_component // membrane // integral to membrane	GO:0003674	molecular_function	---	---	4.8945	5.58071
10591781	3.26735	3.52325	3.28474	4.01979	3.72137	3.96123	3	3	3.35845	3.9008	0.142986	0.158122	1.16149	0.194917	0.132199	0.195592	0.142947	3.87756	22	1.8722	0.000812604	0.986265	0.947107	0.000812604	0.294469	1	0.0167306	10.2906	14.9956	1.45721	0.0129665	NM_028390	Anln	anillin, actin binding protein	9|9 A4	NM_028390	RefSeq	Mus musculus anillin, actin binding protein (Anln), mRNA.	FALSE	GO:0000910 // GO:0007049 // GO:0007067 // GO:0051301	cytokinesis // cell cycle // mitosis // cell division	GO:0005634 // GO:0005737 // GO:0005826 // GO:0005856 // GO:0015629	nucleus // cytoplasm // actomyosin contractile ring // cytoskeleton // actin cytoskeleton	GO:0003779 // GO:0005543	actin binding // phospholipid binding	---	---	3.35845	3.9008
10590909	4.43716	4.1693	4.48968	5.10311	5.24215	4.71138	3	3	4.36538	5.01888	0.171831	0.275228	1.1497	0.13066	0.155095	0.144528	0.188787	4.76071	22	1.70623	9.42e-05	0.997242	0.989065	9.42e-05	0.171854	1	0.00322345	20.7071	32.8056	1.58427	0.0312427	NM_028013	Endod1	endonuclease domain containing 1	9|9 A3	NM_028013	RefSeq	Mus musculus endonuclease domain containing 1 (Endod1), mRNA.	FALSE	GO:0008150	biological_process	GO:0005575 // GO:0005576	cellular_component // extracellular region	GO:0003676 // GO:0004518 // GO:0004519 // GO:0016787 // GO:0046872	nucleic acid binding // nuclease activity // endonuclease activity // hydrolase activity // metal ion binding	---	---	4.36538	5.01888
10583044	3.93321	3.94729	4.01295	4.0479	6.28892	5.05971	3	3	3.96448	5.13217	0.0425597	1.12227	1.29454	0.170936	0.183303	0.163989	0.509453	3.779	22	9.65119	0.00103237	0.983605	0.937287	0.00103237	0.312573	1	0.0198852	15.6154	42.6942	2.7341	0.215114	ENSMUST00000015394	Mmp13	matrix metallopeptidase 13	9|9 A1-A2	ENSMUST00000015394	ENSEMBL	cdna:known chromosome:NCBIM37:9:7272514:7283333:1 gene:ENSMUSG00000050578 gene_biotype:protein_coding transcript_biotype:protein_coding	FALSE	GO:0006508 // GO:0008152 // GO:0030282 // GO:0030574 // GO:0031623 // GO:0043171 // GO:0044267 // GO:0051216	proteolysis // metabolic process // bone mineralization // collagen catabolic process // receptor internalization // peptide catabolic process // cellular protein metabolic process // cartilage development	GO:0005576 // GO:0005578 // GO:0005583 // GO:0005615 // GO:0005764 // GO:0005794 // GO:0031012 // GO:0046581	extracellular region // proteinaceous extracellular matrix // fibrillar collagen // extracellular space // lysosome // Golgi apparatus // extracellular matrix // intercellular canaliculus	GO:0001968 // GO:0004222 // GO:0004222 // GO:0005509 // GO:0008233 // GO:0008237 // GO:0008270 // GO:0016787 // GO:0046872 // GO:0048306 // GO:0050750	fibronectin binding // metalloendopeptidase activity // metalloendopeptidase activity // calcium ion binding // peptidase activity // metallopeptidase activity // zinc ion binding // hydrolase activity // metal ion binding // calcium-dependent protein binding // low-density lipoprotein particle receptor binding	---	---	3.96448	5.13217
10590438	6.29819	6.3473	7.05208	5.86931	6.16159	5.35713	3	3	6.56586	5.79601	0.421798	0.407209	-1.13282	0.156298	0.230308	0.233573	0.279945	-3.6573	22	1.43648	0.001386	0.979628	0.922841	0.001386	0.336353	1	0.0248648	97.6064	57.0103	0.584083	0.108055	ENSMUST00000098269	Fam198a	family with sequence similarity 198, member A	9 F4|9	ENSMUST00000098269	ENSEMBL	cdna:known chromosome:NCBIM37:9:121861852:121887803:1 gene:ENSMUSG00000038233 gene_biotype:protein_coding transcript_biotype:protein_coding	FALSE	GO:0008150	biological_process	GO:0005575 // GO:0005576	cellular_component // extracellular region	GO:0003674	molecular_function	---	---	6.56586	5.79601
10597833	6.05106	6.28637	6.2119	5.44913	5.91978	5.66668	3	3	6.18311	5.67853	0.120266	0.235547	-1.08886	0.121586	0.198472	0.126764	0.214238	-3.51087	22	2.85629	0.00197201	0.973609	0.901489	0.00197201	0.367145	1	0.0322237	72.8279	51.6742	0.709538	0.0240856	NM_178677	Sec22c	SEC22 vesicle trafficking protein homolog C (S. cerevisiae)	9 F4|9	NM_178677	RefSeq	Mus musculus SEC22 vesicle trafficking protein homolog C (S. cerevisiae) (Sec22c), transcript variant 1, mRNA.	FALSE	GO:0006810 // GO:0008150 // GO:0015031 // GO:0016192	transport // biological_process // protein transport // vesicle-mediated transport	GO:0005575 // GO:0005783 // GO:0016020 // GO:0016021	cellular_component // endoplasmic reticulum // membrane // integral to membrane	GO:0003674	molecular_function	---	---	6.18311	5.67853
10597743	5.28017	5.20136	5.2452	6.09082	5.90512	5.5634	3	3	5.24224	5.85311	0.0394847	0.267529	1.11653	0.140566	0.214559	0.135078	0.23423	3.91312	22	3.00688	0.000745283	0.987117	0.95028	0.000745283	0.288186	1	0.0156898	37.86	58.4576	1.54405	0.0278529	NM_009987	Cx3cr1	chemokine (C-X3-C) receptor 1	9 F4|9	NM_009987	RefSeq	Mus musculus chemokine (C-X3-C) receptor 1 (Cx3cr1), mRNA.	FALSE	GO:0002282 // GO:0007165 // GO:0007186 // GO:0016525 // GO:0019221 // GO:0021795 // GO:0030336 // GO:0043066 // GO:0045766 // GO:0048246 // GO:0070098 // GO:0070098	microglial cell activation involved in immune response // signal transduction // G-protein coupled receptor signaling pathway // negative regulation of angiogenesis // cytokine-mediated signaling pathway // cerebral cortex cell migration // negative regulation of cell migration // negative regulation of apoptotic process // positive regulation of angiogenesis // macrophage chemotaxis // chemokine…	GO:0005886 // GO:0016020 // GO:0016021 // GO:0032809 // GO:0043005 // GO:0048471	plasma membrane // membrane // integral to membrane // neuronal cell body membrane // neuron projection // perinuclear region of cytoplasm	GO:0004871 // GO:0004872 // GO:0004896 // GO:0004930 // GO:0004950 // GO:0016495	signal transducer activity // receptor activity // cytokine receptor activity // G-protein coupled receptor activity // chemokine receptor activity // C-X3-C chemokine receptor activity	GenMAPP // GenMAPP	GPCRDB_Class_A_Rhodopsin-like // Peptide_GPCRs	5.24224	5.85311
10597648	8.15107	8.04195	7.96125	8.94609	8.93711	8.55703	3	3	8.05142	8.81341	0.0952613	0.222076	1.09464	0.144796	0.180587	0.143909	0.196504	5.41865	22	1.86453	1.92e-05	0.99916	0.996652	1.92e-05	0.115485	0.683991	0.000951847	265.676	453.338	1.70635	0.00911376	ENSMUST00000035092	Myd88	myeloid differentiation primary response gene 88	9 F3|9 70.0 cM	ENSMUST00000035092	ENSEMBL	cdna:known chromosome:NCBIM37:9:119245052:119249159:-1 gene:ENSMUSG00000032508 gene_biotype:protein_coding transcript_biotype:protein_coding	FALSE	GO:0002238 // GO:0002755 // GO:0002755 // GO:0006954 // GO:0006955 // GO:0007165 // GO:0007166 // GO:0007178 // GO:0007254 // GO:0008063 // GO:0009615 // GO:0016064 // GO:0019221 // GO:0031663 // GO:0032494 // GO:0032496 // GO:0032496 // GO:0032740 // GO:0032747 // GO:0032755 // GO:0032760 // GO:0032760 // GO:0042127 // GO:0043123 // GO:0043123 // GO:0044130 // GO:0045080 // GO:0045087 // GO:0045…	response to molecule of fungal origin // MyD88-dependent toll-like receptor signaling pathway // MyD88-dependent toll-like receptor signaling pathway // inflammatory response // immune response // signal transduction // cell surface receptor signaling pathway // transmembrane receptor protein serine/threonine kinase signaling pathway // JNK cascade // Toll signaling pathway // response to virus /…	GO:0005622 // GO:0005737 // GO:0005829 // GO:0005886 // GO:0014069 // GO:0043234	intracellular // cytoplasm // cytosol // plasma membrane // postsynaptic density // protein complex	GO:0005102 // GO:0005121 // GO:0005149 // GO:0005515 // GO:0042802 // GO:0070976	receptor binding // Toll binding // interleukin-1 receptor binding // protein binding // identical protein binding // TIR domain binding	---	---	8.05142	8.81341
10589994	3.73663	3.74422	3.72561	4.24332	4.90883	4.34966	3	3	3.73549	4.5006	0.00935688	0.357509	1.20482	0.178266	0.197547	0.170017	0.242314	4.47695	22	2.0313	0.000188174	0.995374	0.981754	0.000188174	0.204332	1	0.00551145	13.3199	23.1226	1.73595	0.0481529	NM_010136	Eomes	eomesodermin homolog (Xenopus laevis)	9 F3|9 67.0 cM	NM_010136	RefSeq	Mus musculus eomesodermin homolog (Xenopus laevis) (Eomes), transcript variant 1, mRNA.	FALSE	GO:0001706 // GO:0001707 // GO:0001714 // GO:0001824 // GO:0001829 // GO:0001829 // GO:0002302 // GO:0002302 // GO:0006351 // GO:0006355 // GO:0006357 // GO:0007275 // GO:0007369 // GO:0007420 // GO:0010468 // GO:0019827 // GO:0021772 // GO:0021895 // GO:0030154 // GO:0032609 // GO:0045597 // GO:0045597 // GO:0045664 // GO:0045944 // GO:0050767 // GO:0060706 // GO:0060809	endoderm formation // mesoderm formation // endodermal cell fate specification // blastocyst development // trophectodermal cell differentiation // trophectodermal cell differentiation // CD8-positive, alpha-beta T cell differentiation involved in immune response // CD8-positive, alpha-beta T cell differentiation involved in immune response // transcription, DNA-dependent // regulation of transcr…	GO:0005622 // GO:0005634	intracellular // nucleus	GO:0000977 // GO:0003677 // GO:0003700 // GO:0043565	RNA polymerase II regulatory region sequence-specific DNA binding // DNA binding // sequence-specific DNA binding transcription factor activity // sequence-specific DNA binding	---	---	3.73549	4.5006
10590031	7.34121	7.44513	7.28398	8.88191	8.3832	8.06339	3	3	7.35677	8.44284	0.0816973	0.412505	1.14763	0.1237	0.201688	0.122981	0.260611	6.52777	22	4.49069	1.45e-06	0.999879	0.999517	1.45e-06	0.0604369	0.0514529	0.000126505	164.088	357.715	2.18002	0.0327199	NM_133721	Itga9	integrin alpha 9	9 F3|9 67.0 cM	NM_133721	RefSeq	Mus musculus integrin alpha 9 (Itga9), transcript variant 1, mRNA.	FALSE	GO:0007155 // GO:0007229 // GO:0030593	cell adhesion // integrin-mediated signaling pathway // neutrophil chemotaxis	GO:0005624 // GO:0009925 // GO:0016020 // GO:0016021 // GO:0034679	membrane fraction // basal plasma membrane // membrane // integral to membrane // alpha9-beta1 integrin complex	GO:0004872 // GO:0005518 // GO:0043236	receptor activity // collagen binding // laminin binding	GenMAPP	Integrin-mediated_cell_adhesion_KEGG	7.35677	8.44284
10597258	7.04305	7.26075	7.5612	5.29038	6.42685	6.27286	3	3	7.28833	5.9967	0.260178	0.616519	-1.21539	0.126603	0.205338	0.163948	0.327779	-6.10427	22	3.99714	3.82e-06	0.99975	0.999001	3.82e-06	0.0770775	0.135967	0.000265042	158.033	67.4983	0.427116	0.0146464	NM_146260	Tmie	transmembrane inner ear	9 F3|9 64.0 cM	NM_146260	RefSeq	Mus musculus transmembrane inner ear (Tmie), mRNA.	FALSE	GO:0007605 // GO:0042472	sensory perception of sound // inner ear morphogenesis	GO:0016020 // GO:0016021	membrane // integral to membrane	---	---	---	---	7.28833	5.9967
10589784	5.4851	5.87165	5.96548	4.56634	4.66932	5.02604	3	3	5.77408	4.7539	0.254623	0.241241	-1.2146	0.13947	0.172806	0.171672	0.194238	-6.81633	22	1.28018	7.56e-07	0.999926	0.999703	7.56e-07	0.0513699	0.0268756	7.88e-05	55.2762	27.2401	0.492799	0.00957942	NM_172928	Dclk3	doublecortin-like kinase 3	9 F3|9	NM_172928	RefSeq	Mus musculus doublecortin-like kinase 3 (Dclk3), mRNA.	FALSE	GO:0006468 // GO:0016310 // GO:0035556	protein phosphorylation // phosphorylation // intracellular signal transduction	GO:0005634 // GO:0005737	nucleus // cytoplasm	GO:0000166 // GO:0004672 // GO:0004674 // GO:0005524 // GO:0016301 // GO:0016740 // GO:0016772	nucleotide binding // protein kinase activity // protein serine/threonine kinase activity // ATP binding // kinase activity // transferase activity // transferase activity, transferring phosphorus-containing groups	---	---	5.77408	4.7539
10597461	5.47973	5.74016	5.44852	6.7788	6.35882	6.0324	3	3	5.55614	6.39001	0.160132	0.37418	1.15008	0.138202	0.201998	0.14841	0.250101	4.96634	22	2.83989	5.72e-05	0.998102	0.992456	5.72e-05	0.151665	1	0.00222126	47.2478	85.777	1.81547	0.0443134	NM_133978	Cmtm7	CKLF-like MARVEL transmembrane domain containing 7	9 F3|9	NM_133978	RefSeq	Mus musculus CKLF-like MARVEL transmembrane domain containing 7 (Cmtm7), transcript variant 1, mRNA.	FALSE	GO:0006935 // GO:0008150	chemotaxis // biological_process	GO:0005575 // GO:0005615 // GO:0016020 // GO:0016021	cellular_component // extracellular space // membrane // integral to membrane	GO:0003674 // GO:0005125	molecular_function // cytokine activity	---	---	5.55614	6.39001
10589884	2.7295	3.04305	2.92238	4.28137	4.34065	4.1941	3	3	2.89831	4.27204	0.158155	0.0737184	1.47398	0.234218	0.194317	0.233278	0.187921	7.94303	22	1.54098	6.65e-08	0.999988	0.999952	6.65e-08	0.0279531	0.00236295	1.27e-05	7.48518	19.337	2.58338	8.66e-05	NM_007535	Bcl2a1c	B cell leukemia/lymphoma 2 related protein A1c	9 F3|9	NM_007535	RefSeq	Mus musculus B cell leukemia/lymphoma 2 related protein A1c (Bcl2a1c), mRNA.	FALSE	GO:0008150	biological_process	GO:0005575	cellular_component	GO:0003674	molecular_function	---	---	2.89831	4.27204
10589494	5.40532	5.36099	5.27977	4.68512	5.00873	4.81452	3	3	5.34869	4.83612	0.0636721	0.162884	-1.10599	0.138234	0.164944	0.134568	0.171922	-4.06642	22	1.63222	0.000512954	0.990236	0.962012	0.000512954	0.262531	1	0.0118052	40.7754	28.6863	0.703521	0.00492916	NM_001166273	Cspg5	chondroitin sulfate proteoglycan 5	9 F2|9	NM_001166273	RefSeq	Mus musculus chondroitin sulfate proteoglycan 5 (Cspg5), transcript variant 2, mRNA.	FALSE	GO:0007275 // GO:0007399 // GO:0030154 // GO:0040008 // GO:0050804	multicellular organismal development // nervous system development // cell differentiation // regulation of growth // regulation of synaptic transmission	GO:0005783 // GO:0005794 // GO:0005886 // GO:0016020 // GO:0016021 // GO:0030660	endoplasmic reticulum // Golgi apparatus // plasma membrane // membrane // integral to membrane // Golgi-associated vesicle membrane	---	---	---	---	5.34869	4.83612
10589329	4.67274	4.53028	4.54751	5.61258	5.06441	4.68792	3	3	4.58351	5.12164	0.0777544	0.464979	1.11741	0.115417	0.152939	0.114932	0.246118	3.43138	22	4.58572	0.00238564	0.969668	0.887831	0.00238564	0.384886	1	0.037319	23.9993	36.0547	1.50233	0.153239	NM_173019	Pfkfb4	6-phosphofructo-2-kinase/fructose-2,6-biphosphatase 4	9 F2|9	NM_173019	RefSeq	Mus musculus 6-phosphofructo-2-kinase/fructose-2,6-biphosphatase 4 (Pfkfb4), mRNA.	FALSE	GO:0006000 // GO:0006003 // GO:0008152 // GO:0016310 // GO:0046835	fructose metabolic process // fructose 2,6-bisphosphate metabolic process // metabolic process // phosphorylation // carbohydrate phosphorylation	GO:0005575	cellular_component	GO:0000166 // GO:0003824 // GO:0003873 // GO:0004331 // GO:0005524 // GO:0016301 // GO:0016740 // GO:0016787	nucleotide binding // catalytic activity // 6-phosphofructo-2-kinase activity // fructose-2,6-bisphosphate 2-phosphatase activity // ATP binding // kinase activity // transferase activity // hydrolase activity	---	---	4.58351	5.12164
10589350	8.09107	8.37553	8.38197	10.5483	9.07742	8.695	3	3	8.28286	9.44023	0.166122	0.978451	1.13973	0.111275	0.227784	0.12757	0.470357	4.11331	22	13.5944	0.000457486	0.991032	0.965036	0.000457486	0.255134	1	0.0108881	312.798	817.359	2.61306	0.214756	NM_025858	Shisa5	shisa homolog 5 (Xenopus laevis)	9 F2|9	NM_025858	RefSeq	Mus musculus shisa homolog 5 (Xenopus laevis) (Shisa5), transcript variant 1, mRNA.	FALSE	GO:0006915 // GO:0006917 // GO:0007165 // GO:0043123	apoptotic process // induction of apoptosis // signal transduction // positive regulation of I-kappaB kinase/NF-kappaB cascade	GO:0005634 // GO:0005635 // GO:0005783 // GO:0016020 // GO:0016021	nucleus // nuclear envelope // endoplasmic reticulum // membrane // integral to membrane	GO:0004871 // GO:0050699	signal transducer activity // WW domain binding	---	---	8.28286	9.44023
10596465	7.77309	7.67066	7.74179	7.07331	7.04195	7.4107	3	3	7.72851	7.17532	0.0524865	0.204445	-1.0771	0.128041	0.209081	0.124117	0.217579	-3.82512	22	3.07307	0.000923052	0.984907	0.942077	0.000923052	0.303975	1	0.0183844	212.18	145.534	0.685901	0.00706003	NM_025371	Acy1	aminoacylase 1	9 F1|9 60.0 cM	NM_025371	RefSeq	Mus musculus aminoacylase 1 (Acy1), mRNA.	FALSE	GO:0006508 // GO:0006520 // GO:0008152	proteolysis // cellular amino acid metabolic process // metabolic process	GO:0005625 // GO:0005737	soluble fraction // cytoplasm	GO:0004046 // GO:0008237 // GO:0016787 // GO:0046872	aminoacylase activity // metallopeptidase activity // hydrolase activity // metal ion binding	---	---	7.72851	7.17532
10596704	9.51763	9.54409	9.47149	10.2168	9.89513	9.71308	3	3	9.51107	9.94167	0.0367394	0.255065	1.04527	0.0776092	0.167726	0.0756375	0.1934	3.59146	22	6.53788	0.00162456	0.977105	0.913817	0.00162456	0.349898	1	0.0280274	729.812	993.857	1.3618	0.063918	NM_008138	Gnai2	guanine nucleotide binding protein (G protein), alpha inhibiting 2	9 F1|9 59.0 cM	NM_008138	RefSeq	Mus musculus guanine nucleotide binding protein (G protein), alpha inhibiting 2 (Gnai2), mRNA.	FALSE	GO:0000186 // GO:0001973 // GO:0006184 // GO:0007049 // GO:0007165 // GO:0007186 // GO:0007186 // GO:0007193 // GO:0007193 // GO:0007193 // GO:0007213 // GO:0007214 // GO:0007216 // GO:0007243 // GO:0008016 // GO:0008283 // GO:0008284 // GO:0050805 // GO:0051301 // GO:0051927	activation of MAPKK activity // adenosine receptor signaling pathway // GTP catabolic process // cell cycle // signal transduction // G-protein coupled receptor signaling pathway // G-protein coupled receptor signaling pathway // adenylate cyclase-inhibiting G-protein coupled receptor signaling pathway // adenylate cyclase-inhibiting G-protein coupled receptor signaling pathway // adenylate cycla…	GO:0005624 // GO:0005634 // GO:0005737 // GO:0005813 // GO:0005829 // GO:0005834 // GO:0005856 // GO:0005886 // GO:0016020 // GO:0030496 // GO:0031234 // GO:0045121	membrane fraction // nucleus // cytoplasm // centrosome // cytosol // heterotrimeric G-protein complex // cytoskeleton // plasma membrane // membrane // midbody // extrinsic to internal side of plasma membrane // membrane raft	GO:0000166 // GO:0001664 // GO:0003924 // GO:0003924 // GO:0004871 // GO:0005515 // GO:0005525 // GO:0019001 // GO:0031683 // GO:0046872	nucleotide binding // G-protein coupled receptor binding // GTPase activity // GTPase activity // signal transducer activity // protein binding // GTP binding // guanyl nucleotide binding // G-protein beta/gamma-subunit complex binding // metal ion binding	GenMAPP // GenMAPP // GenMAPP	G_Protein_Signaling // S1P_Signaling // Calcium_regulation_in_cardiac_cells	9.51107	9.94167
10596652	6.7471	6.85631	6.71138	6.00081	6.24897	6.50446	3	3	6.7716	6.25141	0.0755058	0.251832	-1.08321	0.159485	0.189089	0.155434	0.209845	-3.45019	22	1.82268	0.00228066	0.970649	0.891205	0.00228066	0.38062	1	0.0359776	109.359	76.9601	0.703741	0.0183862	NM_133984	Hemk1	HemK methyltransferase family member 1	9 F1|9	NM_133984	RefSeq	Mus musculus HemK methyltransferase family member 1 (Hemk1), mRNA.	FALSE	GO:0008150 // GO:0032259	biological_process // methylation	GO:0005739	mitochondrion	GO:0003674 // GO:0008168 // GO:0016740	molecular_function // methyltransferase activity // transferase activity	---	---	6.7716	6.25141
10588495	7.11544	7.1811	7.13082	7.88308	7.62347	7.55848	3	3	7.14245	7.68834	0.0343438	0.171747	1.07643	0.155981	0.211123	0.149441	0.214205	3.6201	22	2.05457	0.0015162	0.978238	0.917853	0.0015162	0.343946	1	0.0266309	141.311	207.257	1.46668	0.0110743	NM_153459	Dusp7	dual specificity phosphatase 7	9 F1|9	NM_153459	RefSeq	Mus musculus dual specificity phosphatase 7 (Dusp7), mRNA.	FALSE	GO:0000188 // GO:0006470 // GO:0016311 // GO:0035335 // GO:0043407	inactivation of MAPK activity // protein dephosphorylation // dephosphorylation // peptidyl-tyrosine dephosphorylation // negative regulation of MAP kinase activity	GO:0005737 // GO:0005829	cytoplasm // cytosol	GO:0004721 // GO:0004725 // GO:0008138 // GO:0016787 // GO:0016791 // GO:0017017	phosphoprotein phosphatase activity // protein tyrosine phosphatase activity // protein tyrosine/serine/threonine phosphatase activity // hydrolase activity // phosphatase activity // MAP kinase tyrosine/serine/threonine phosphatase activity	---	---	7.14245	7.68834
10588466	5.99699	6.24038	5.9235	7.08872	6.64213	6.56662	3	3	6.05362	6.76582	0.165862	0.282176	1.11765	0.139769	0.197933	0.150868	0.223815	4.5702	22	2.20081	0.000149856	0.996097	0.984577	0.000149856	0.193021	1	0.0045777	66.7216	110.262	1.65257	0.0341882	NM_011876	Twf2	twinfilin, actin-binding protein, homolog 2 (Drosophila)	9 F1|9	NM_011876	RefSeq	Mus musculus twinfilin, actin-binding protein, homolog 2 (Drosophila) (Twf2), mRNA.	FALSE	GO:0007275 // GO:0010592 // GO:0010976 // GO:0030030 // GO:0030837 // GO:0032532 // GO:0032956 // GO:0035556 // GO:0042989 // GO:0045773 // GO:0051016 // GO:0071300 // GO:0071363	multicellular organismal development // positive regulation of lamellipodium assembly // positive regulation of neuron projection development // cell projection organization // negative regulation of actin filament polymerization // regulation of microvillus length // regulation of actin cytoskeleton organization // intracellular signal transduction // sequestering of actin monomers // positive r…	GO:0005622 // GO:0005737 // GO:0005856 // GO:0030016 // GO:0030027 // GO:0030175 // GO:0030426 // GO:0032420 // GO:0042995 // GO:0048471	intracellular // cytoplasm // cytoskeleton // myofibril // lamellipodium // filopodium // growth cone // stereocilium // cell projection // perinuclear region of cytoplasm	GO:0003779 // GO:0003785 // GO:0005080 // GO:0005524 // GO:0005546	actin binding // actin monomer binding // protein kinase C binding // ATP binding // phosphatidylinositol-4,5-bisphosphate binding	---	---	6.05362	6.76582
10596637	6.36932	5.7765	5.81386	6.92535	6.76753	6.73523	3	3	5.98656	6.80937	0.332006	0.101735	1.13744	0.150502	0.224343	0.201576	0.218257	4.79682	22	1.17235	8.63e-05	0.997417	0.989755	8.63e-05	0.168117	1	0.00301321	64.5801	112.345	1.73962	0.00936636	NM_178907	Mapkapk3	mitogen-activated protein kinase-activated protein kinase 3	9 F1|9	NM_178907	RefSeq	Mus musculus mitogen-activated protein kinase-activated protein kinase 3 (Mapkapk3), mRNA.	FALSE	GO:0002224 // GO:0006468 // GO:0006950 // GO:0016310 // GO:0018105 // GO:0032496 // GO:0044351	toll-like receptor signaling pathway // protein phosphorylation // response to stress // phosphorylation // peptidyl-serine phosphorylation // response to lipopolysaccharide // macropinocytosis	GO:0005634 // GO:0005737	nucleus // cytoplasm	GO:0000166 // GO:0004672 // GO:0004674 // GO:0005524 // GO:0016301 // GO:0016740 // GO:0016772	nucleotide binding // protein kinase activity // protein serine/threonine kinase activity // ATP binding // kinase activity // transferase activity // transferase activity, transferring phosphorus-containing groups	---	---	5.98656	6.80937
10588479	5.28007	5.44405	5.59287	6.39304	6.61874	6.16329	3	3	5.439	6.39169	0.156464	0.22773	1.17516	0.136683	0.207556	0.146407	0.220437	6.23559	22	2.26697	2.82e-06	0.999801	0.999204	2.82e-06	0.0714374	0.100363	0.000209564	43.5511	84.6617	1.94396	0.00726679	NM_031178	Tlr9	toll-like receptor 9	9 F1|9	NM_031178	RefSeq	Mus musculus toll-like receptor 9 (Tlr9), mRNA.	FALSE	GO:0002224 // GO:0002237 // GO:0002282 // GO:0006954 // GO:0006955 // GO:0007165 // GO:0007252 // GO:0009615 // GO:0010508 // GO:0030277 // GO:0032088 // GO:0032715 // GO:0032717 // GO:0032722 // GO:0032728 // GO:0032733 // GO:0032735 // GO:0032741 // GO:0032755 // GO:0032755 // GO:0032757 // GO:0032760 // GO:0034122 // GO:0034123 // GO:0042346 // GO:0042742 // GO:0043123 // GO:0043507 // GO:0045…	toll-like receptor signaling pathway // response to molecule of bacterial origin // microglial cell activation involved in immune response // inflammatory response // immune response // signal transduction // I-kappaB phosphorylation // response to virus // positive regulation of autophagy // maintenance of gastrointestinal epithelium // negative regulation of NF-kappaB transcription factor activ…	GO:0005622 // GO:0005737 // GO:0005764 // GO:0005768 // GO:0005783 // GO:0005886 // GO:0005886 // GO:0005886 // GO:0016020 // GO:0016021 // GO:0016323 // GO:0016324 // GO:0031410 // GO:0032009	intracellular // cytoplasm // lysosome // endosome // endoplasmic reticulum // plasma membrane // plasma membrane // plasma membrane // membrane // integral to membrane // basolateral plasma membrane // apical plasma membrane // cytoplasmic vesicle // early phagosome	GO:0004872 // GO:0005149 // GO:0005515 // GO:0035197 // GO:0045322	receptor activity // interleukin-1 receptor binding // protein binding // siRNA binding // unmethylated CpG binding	---	---	5.439	6.39169
10596454	10.5426	9.30382	9.62802	10.9568	10.9011	11.444	3	3	9.82481	11.1006	0.642411	0.298652	1.12986	0.119336	0.133019	0.296616	0.179729	6.37161	22	2.72367	2.07e-06	0.999842	0.99937	2.07e-06	0.0660657	0.0734395	0.000165356	971.612	2228.65	2.29377	0.0308085	NM_020559	Alas1	aminolevulinic acid synthase 1	9 F1|9	NM_020559	RefSeq	Mus musculus aminolevulinic acid synthase 1 (Alas1), nuclear gene encoding mitochondrial protein, mRNA.	FALSE	GO:0006778 // GO:0006783 // GO:0008152 // GO:0009058 // GO:0033014	porphyrin-containing compound metabolic process // heme biosynthetic process // metabolic process // biosynthetic process // tetrapyrrole biosynthetic process	GO:0005634 // GO:0005737 // GO:0005739 // GO:0005739 // GO:0005759	nucleus // cytoplasm // mitochondrion // mitochondrion // mitochondrial matrix	GO:0003824 // GO:0003870 // GO:0016740 // GO:0016746 // GO:0030170	catalytic activity // 5-aminolevulinate synthase activity // transferase activity // transferase activity, transferring acyl groups // pyridoxal phosphate binding	---	---	9.82481	11.1006
10598013	5.14819	5.00978	4.6333	7.16371	6.97096	5.83109	3	3	4.93042	6.65525	0.266459	0.72022	1.34983	0.125871	0.28433	0.165264	0.409642	6.76329	22	6.14398	8.51e-07	0.999919	0.999676	8.51e-07	0.0529174	0.0302592	8.36e-05	30.8323	108.586	3.52184	0.0427793	NM_009917	Ccr5	chemokine (C-C motif) receptor 5	9 F|9 72.0 cM	NM_009917	RefSeq	Mus musculus chemokine (C-C motif) receptor 5 (Ccr5), mRNA.	FALSE	GO:0006816 // GO:0006952 // GO:0007165 // GO:0007186 // GO:0007186 // GO:0007267 // GO:0010628 // GO:0014808 // GO:0019722 // GO:0022409 // GO:0030336 // GO:0030517 // GO:0031620 // GO:0031622 // GO:0032496 // GO:0032755 // GO:0032760 // GO:0045666 // GO:0050718 // GO:0050729 // GO:0060139 // GO:0070098 // GO:0070098 // GO:0070098 // GO:0070723 // GO:0070997 // GO:2000110 // GO:2000178	calcium ion transport // defense response // signal transduction // G-protein coupled receptor signaling pathway // G-protein coupled receptor signaling pathway // cell-cell signaling // positive regulation of gene expression // release of sequestered calcium ion into cytosol by sarcoplasmic reticulum // calcium-mediated signaling // positive regulation of cell-cell adhesion // negative regulatio…	GO:0005737 // GO:0005768 // GO:0005886 // GO:0009897 // GO:0009897 // GO:0009986 // GO:0016020 // GO:0016021	cytoplasm // endosome // plasma membrane // external side of plasma membrane // external side of plasma membrane // cell surface // membrane // integral to membrane	GO:0001948 // GO:0003779 // GO:0004871 // GO:0004872 // GO:0004930 // GO:0004950 // GO:0016493 // GO:0016493 // GO:0019901 // GO:0019957 // GO:0019957 // GO:0071791	glycoprotein binding // actin binding // signal transducer activity // receptor activity // G-protein coupled receptor activity // chemokine receptor activity // C-C chemokine receptor activity // C-C chemokine receptor activity // protein kinase binding // C-C chemokine binding // C-C chemokine binding // chemokine (C-C motif) ligand 5 binding	GenMAPP // GenMAPP	GPCRDB_Class_A_Rhodopsin-like // Peptide_GPCRs	4.93042	6.65525
10590631	3.0156	3.23845	2.91673	5.33713	4.13818	3.5953	3	3	3.05693	4.35687	0.164792	0.891268	1.42524	0.175635	0.192071	0.181607	0.421861	4.90228	22	5.39603	6.68e-05	0.997868	0.991532	6.68e-05	0.157677	1	0.00247557	8.35869	23.3727	2.79622	0.159153	NM_009915	Ccr2	chemokine (C-C motif) receptor 2	9 F|9 71.9 cM	NM_009915	RefSeq	Mus musculus chemokine (C-C motif) receptor 2 (Ccr2), mRNA.	FALSE	GO:0001525 // GO:0002246 // GO:0002827 // GO:0002829 // GO:0006874 // GO:0006954 // GO:0006954 // GO:0006955 // GO:0006959 // GO:0006968 // GO:0007165 // GO:0007186 // GO:0007186 // GO:0010574 // GO:0010820 // GO:0016525 // GO:0019221 // GO:0019233 // GO:0019725 // GO:0030097 // GO:0030334 // GO:0032729 // GO:0032743 // GO:0035705 // GO:0042535 // GO:0043277 // GO:0043310 // GO:0043410 // GO:0043…	angiogenesis // wound healing involved in inflammatory response // positive regulation of T-helper 1 type immune response // negative regulation of type 2 immune response // cellular calcium ion homeostasis // inflammatory response // inflammatory response // immune response // humoral immune response // cellular defense response // signal transduction // G-protein coupled receptor signaling path…	GO:0005829 // GO:0005886 // GO:0005887 // GO:0016020 // GO:0016021 // GO:0030425 // GO:0043025 // GO:0043204 // GO:0048471	cytosol // plasma membrane // integral to plasma membrane // membrane // integral to membrane // dendrite // neuronal cell body // perikaryon // perinuclear region of cytoplasm	GO:0004871 // GO:0004872 // GO:0004930 // GO:0004950 // GO:0005515 // GO:0016493 // GO:0016493 // GO:0019955 // GO:0019956 // GO:0019957 // GO:0035715 // GO:0035716 // GO:0035717 // GO:0042803	signal transducer activity // receptor activity // G-protein coupled receptor activity // chemokine receptor activity // protein binding // C-C chemokine receptor activity // C-C chemokine receptor activity // cytokine binding // chemokine binding // C-C chemokine binding // chemokine (C-C motif) ligand 2 binding // chemokine (C-C motif) ligand 12 binding // chemokine (C-C motif) ligand 7 binding…	---	---	3.05693	4.35687
10590628	3.39192	3.29654	3.38196	3.37428	4.69457	5.49956	3	3	3.35681	4.5228	0.0524272	1.073	1.34735	0.187787	0.165283	0.180438	0.483908	3.91044	22	7.19237	0.000750147	0.987055	0.950048	0.000750147	0.288654	1	0.0157632	10.2492	27.1683	2.65078	0.168847	NM_009914	Ccr3	chemokine (C-C motif) receptor 3	9 F|9 71.8 cM	NM_009914	RefSeq	Mus musculus chemokine (C-C motif) receptor 3 (Ccr3), mRNA.	FALSE	GO:0001938 // GO:0002551 // GO:0006935 // GO:0007165 // GO:0007186 // GO:0045766 // GO:0045766 // GO:0048245 // GO:0070098 // GO:0070098 // GO:0070371	positive regulation of endothelial cell proliferation // mast cell chemotaxis // chemotaxis // signal transduction // G-protein coupled receptor signaling pathway // positive regulation of angiogenesis // positive regulation of angiogenesis // eosinophil chemotaxis // chemokine-mediated signaling pathway // chemokine-mediated signaling pathway // ERK1 and ERK2 cascade	GO:0005615 // GO:0005768 // GO:0005886 // GO:0016020 // GO:0016021	extracellular space // endosome // plasma membrane // membrane // integral to membrane	GO:0004871 // GO:0004872 // GO:0004930 // GO:0004950 // GO:0005515 // GO:0016493	signal transducer activity // receptor activity // G-protein coupled receptor activity // chemokine receptor activity // protein binding // C-C chemokine receptor activity	GenMAPP // GenMAPP	GPCRDB_Class_A_Rhodopsin-like // Peptide_GPCRs	3.35681	4.5228
10598004	2.71553	2.29676	2.36447	4.26598	3.34099	2.57263	3	3	2.45892	3.3932	0.224795	0.847884	1.37996	0.19544	0.160678	0.209552	0.392658	3.63583	22	3.51112	0.00145974	0.978836	0.919996	0.00145974	0.340717	1	0.0259781	5.54384	11.7737	2.12375	0.190531	NM_009912	Ccr1	chemokine (C-C motif) receptor 1	9 F|9 71.6 cM	NM_009912	RefSeq	Mus musculus chemokine (C-C motif) receptor 1 (Ccr1), mRNA.	FALSE	GO:0006816 // GO:0006874 // GO:0006887 // GO:0006954 // GO:0006955 // GO:0007165 // GO:0007186 // GO:0007204 // GO:0007267 // GO:0010629 // GO:0030099 // GO:0030502 // GO:0030595 // GO:0030595 // GO:0031620 // GO:0032496 // GO:0045672 // GO:0045824 // GO:0051928 // GO:0070098 // GO:0070098 // GO:0070374 // GO:0090026	calcium ion transport // cellular calcium ion homeostasis // exocytosis // inflammatory response // immune response // signal transduction // G-protein coupled receptor signaling pathway // elevation of cytosolic calcium ion concentration // cell-cell signaling // negative regulation of gene expression // myeloid cell differentiation // negative regulation of bone mineralization // leukocyte chem…	GO:0005886 // GO:0009897 // GO:0016020 // GO:0016021 // GO:0043025	plasma membrane // external side of plasma membrane // membrane // integral to membrane // neuronal cell body	GO:0004435 // GO:0004871 // GO:0004872 // GO:0004930 // GO:0004950 // GO:0005515 // GO:0016493 // GO:0016493 // GO:0019957 // GO:0035717 // GO:0071791	phosphatidylinositol phospholipase C activity // signal transducer activity // receptor activity // G-protein coupled receptor activity // chemokine receptor activity // protein binding // C-C chemokine receptor activity // C-C chemokine receptor activity // C-C chemokine binding // chemokine (C-C motif) ligand 7 binding // chemokine (C-C motif) ligand 5 binding	GenMAPP // GenMAPP	GPCRDB_Class_A_Rhodopsin-like // Peptide_GPCRs	2.45892	3.3932
10590623	4.01329	4.46047	4.16773	4.81231	4.71096	4.60787	3	3	4.21383	4.71038	0.227122	0.102224	1.11784	0.126382	0.142229	0.154594	0.142443	4.09134	22	1.17789	0.00048269	0.990667	0.963649	0.00048269	0.258574	1	0.0113212	18.7122	26.2236	1.40142	0.0211077	NM_030712	Cxcr6	chemokine (C-X-C motif) receptor 6	9 F|9 71.4 cM	NM_030712	RefSeq	Mus musculus chemokine (C-X-C motif) receptor 6 (Cxcr6), mRNA.	FALSE	GO:0007165 // GO:0007186 // GO:0070098 // GO:0070098	signal transduction // G-protein coupled receptor signaling pathway // chemokine-mediated signaling pathway // chemokine-mediated signaling pathway	GO:0005886 // GO:0016020 // GO:0016021	plasma membrane // membrane // integral to membrane	GO:0004871 // GO:0004872 // GO:0004930 // GO:0004950 // GO:0016494	signal transducer activity // receptor activity // G-protein coupled receptor activity // chemokine receptor activity // C-X-C chemokine receptor activity	GenMAPP	Peptide_GPCRs	4.21383	4.71038
10597978	7.22858	7.28408	7.15084	6.46268	6.87333	6.62564	3	3	7.22117	6.65388	0.0669263	0.206779	-1.08526	0.106875	0.279778	0.105821	0.280952	-3.2728	22	7.04881	0.00347932	0.960098	0.855651	0.00347932	0.422488	1	0.0497243	149.313	101.395	0.679076	0.00693036	NM_148925	Fyco1	FYVE and coiled-coil domain containing 1	9 F|9 71.3 cM	NM_148925	RefSeq	Mus musculus FYVE and coiled-coil domain containing 1 (Fyco1), transcript variant 1, mRNA.	FALSE	GO:0006810 // GO:0072383	transport // plus-end-directed vesicle transport along microtubule	GO:0005764 // GO:0005768 // GO:0005770 // GO:0005776 // GO:0016021 // GO:0031410	lysosome // endosome // late endosome // autophagic vacuole // integral to membrane // cytoplasmic vesicle	GO:0046872	metal ion binding	---	---	7.22117	6.65388
10597279	4.79982	4.79123	4.70231	5.20106	5.49083	5.12397	3	3	4.76445	5.27195	0.0539851	0.193434	1.10652	0.121971	0.184593	0.118551	0.19437	3.8609	22	2.68813	0.000846199	0.985847	0.945555	0.000846199	0.297459	1	0.0172327	27.1922	38.8749	1.42963	0.0206837	ENSMUST00000111888	Ccrl2	chemokine (C-C motif) receptor-like 2	9 F|9 70.1 cM	ENSMUST00000111888	ENSEMBL	cdna:known chromosome:NCBIM37:9:110957339:110959774:-1 gene:ENSMUSG00000043953 gene_biotype:protein_coding transcript_biotype:protein_coding	FALSE	GO:0006954 // GO:0007165 // GO:0007186 // GO:0070098 // GO:0070098	inflammatory response // signal transduction // G-protein coupled receptor signaling pathway // chemokine-mediated signaling pathway // chemokine-mediated signaling pathway	GO:0005886 // GO:0005887 // GO:0016020 // GO:0016021	plasma membrane // integral to plasma membrane // membrane // integral to membrane	GO:0004871 // GO:0004872 // GO:0004930 // GO:0004950 // GO:0016493 // GO:0042379 // GO:0042379 // GO:0048020	signal transducer activity // receptor activity // G-protein coupled receptor activity // chemokine receptor activity // C-C chemokine receptor activity // chemokine receptor binding // chemokine receptor binding // CCR chemokine receptor binding	---	---	4.76445	5.27195
10596072	6.22181	5.85094	6.34635	5.22488	5.651	5.81621	3	3	6.1397	5.56403	0.257708	0.305108	-1.10346	0.131706	0.170696	0.166867	0.20836	-3.7352	22	1.55914	0.00114798	0.982269	0.932403	0.00114798	0.320946	1	0.0215743	71.24	47.9971	0.673737	0.0608228	NM_001161362	Ppp2r3a	protein phosphatase 2, regulatory subunit B'', alpha	9 E4|9	NM_001161362	RefSeq	Mus musculus protein phosphatase 2, regulatory subunit B'', alpha (Ppp2r3a), transcript variant 1, mRNA.	FALSE	GO:0008150	biological_process	GO:0000159	protein phosphatase type 2A complex	GO:0003674	molecular_function	---	---	6.1397	5.56403
10596053	9.20157	9.09129	9.25621	8.38501	8.821	8.82499	3	3	9.18302	8.677	0.0840057	0.252881	-1.05832	0.0932147	0.19484	0.0958236	0.214799	-3.72638	22	5.02481	0.00117277	0.981987	0.931377	0.00117277	0.322658	1	0.0219474	581.906	413.356	0.710349	0.0186375	NM_025835	Pccb	propionyl Coenzyme A carboxylase, beta polypeptide	9 E4|9	NM_025835	RefSeq	Mus musculus propionyl Coenzyme A carboxylase, beta polypeptide (Pccb), nuclear gene encoding mitochondrial protein, mRNA.	FALSE	GO:0008152	metabolic process	GO:0005739	mitochondrion	GO:0000166 // GO:0004658 // GO:0005524 // GO:0016874	nucleotide binding // propionyl-CoA carboxylase activity // ATP binding // ligase activity	---	---	9.18302	8.677
10587829	2.83072	2.97413	3.09633	3.75105	3.51208	3.25713	3	3	2.96706	3.50676	0.132946	0.247001	1.1819	0.152968	0.155097	0.156479	0.181552	3.90014	22	1.34613	0.000769183	0.986812	0.949143	0.000769183	0.290464	1	0.0159941	7.84149	11.4779	1.46375	0.0388968	NM_001142916	Plod2	procollagen lysine, 2-oxoglutarate 5-dioxygenase 2	9 E3.3|9 52.0 cM	NM_001142916	RefSeq	Mus musculus procollagen lysine, 2-oxoglutarate 5-dioxygenase 2 (Plod2), transcript variant 1, mRNA.	FALSE	GO:0055114	oxidation-reduction process	GO:0005783 // GO:0016020	endoplasmic reticulum // membrane	GO:0005506 // GO:0008475 // GO:0016491 // GO:0016702 // GO:0016705 // GO:0016706 // GO:0031418 // GO:0046872	iron ion binding // procollagen-lysine 5-dioxygenase activity // oxidoreductase activity // oxidoreductase activity, acting on single donors with incorporation of molecular oxygen, incorporation of two atoms of oxygen // oxidoreductase activity, acting on paired donors, with incorporation or reduction of molecular oxygen // oxidoreductase activity, acting on paired donors, with incorporation or r…	---	---	2.96706	3.50676
10588037	7.2263	7.57587	6.76846	8.8668	8.30419	8.75892	3	3	7.19021	8.6433	0.404916	0.298596	1.20209	0.126268	0.181766	0.210486	0.215049	8.36389	22	1.04382	2.8e-08	0.999994	0.999975	2.8e-08	0.022513	0.000995187	7.09e-06	149.851	405.381	2.70523	0.00765844	NM_011254	Rbp1	retinol binding protein 1, cellular	9 E3.3|9 52.0 cM	NM_011254	RefSeq	Mus musculus retinol binding protein 1, cellular (Rbp1), mRNA.	FALSE	GO:0006810 // GO:0030852 // GO:0033189 // GO:0042572 // GO:0042572 // GO:0042573 // GO:0042573	transport // regulation of granulocyte differentiation // response to vitamin A // retinol metabolic process // retinol metabolic process // retinoic acid metabolic process // retinoic acid metabolic process	GO:0005737	cytoplasm	GO:0005215 // GO:0005501 // GO:0008289 // GO:0016918 // GO:0019841	transporter activity // retinoid binding // lipid binding // retinal binding // retinol binding	---	---	7.19021	8.6433
10595793	8.3018	8.12105	8.10078	9.12434	9.39031	8.53844	3	3	8.17454	9.0177	0.110677	0.435832	1.10314	0.121525	0.230226	0.125111	0.287614	4.65615	22	5.28478	0.000121513	0.996663	0.986793	0.000121513	0.18316	1	0.00391007	289.499	533.656	1.84338	0.0504569	NM_007502	Atp1b3	ATPase, Na+/K+ transporting, beta 3 polypeptide	9 E3.3|9 51.0 cM	NM_007502	RefSeq	Mus musculus ATPase, Na+/K+ transporting, beta 3 polypeptide (Atp1b3), mRNA.	FALSE	GO:0006810 // GO:0006811 // GO:0006813 // GO:0006814 // GO:0030001 // GO:0046034	transport // ion transport // potassium ion transport // sodium ion transport // metal ion transport // ATP metabolic process	GO:0005737 // GO:0005886 // GO:0005890 // GO:0005901 // GO:0016020 // GO:0016021	cytoplasm // plasma membrane // sodium:potassium-exchanging ATPase complex // caveola // membrane // integral to membrane	GO:0005391 // GO:0005515	sodium:potassium-exchanging ATPase activity // protein binding	---	---	8.17454	9.0177
10595981	5.67426	6.04496	5.77448	5.04665	5.36499	5.33789	3	3	5.83124	5.24984	0.191754	0.176493	-1.11074	0.161632	0.162433	0.174457	0.17219	-4.10817	22	1.0265	0.000463262	0.990948	0.964717	0.000463262	0.255935	1	0.0109815	57.2764	38.2362	0.667572	0.0215393	NM_008624	Mras	muscle and microspikes RAS	9 E3.3|9	NM_008624	RefSeq	Mus musculus muscle and microspikes RAS (Mras), mRNA.	FALSE	GO:0006184 // GO:0007165 // GO:0007264	GTP catabolic process // signal transduction // small GTPase mediated signal transduction	GO:0005886 // GO:0016020	plasma membrane // membrane	GO:0000166 // GO:0003924 // GO:0005525 // GO:0030742	nucleotide binding // GTPase activity // GTP binding // GTP-dependent protein binding	---	---	5.83124	5.24984
10595840	5.27303	5.57114	5.59675	4.73066	5.04516	4.95029	3	3	5.48031	4.9087	0.179962	0.161323	-1.11645	0.13795	0.163502	0.152278	0.170395	-4.33236	22	1.2521	0.000267904	0.993979	0.976342	0.000267904	0.223201	1	0.0072772	44.8677	30.1613	0.672228	0.0157012	NM_153420	Acpl2	acid phosphatase-like 2	9 E3.3|9	NM_153420	RefSeq	Mus musculus acid phosphatase-like 2 (Acpl2), mRNA.	FALSE	GO:0008150	biological_process	GO:0005575 // GO:0005576	cellular_component // extracellular region	GO:0003674 // GO:0003993 // GO:0016787	molecular_function // acid phosphatase activity // hydrolase activity	---	---	5.48031	4.9087
10587854	6.57833	6.64628	6.60227	7.61214	7.37933	7.1472	3	3	6.60896	7.37955	0.0344665	0.232469	1.1166	0.13361	0.221409	0.128237	0.233219	5.01484	22	3.3075	5.08e-05	0.998261	0.993088	5.08e-05	0.147272	1	0.0020192	97.6291	167.965	1.72044	0.0108361	NM_177909	Slc9a9	solute carrier family 9 (sodium/hydrogen exchanger), member 9	9 E3.3|9	NM_177909	RefSeq	Mus musculus solute carrier family 9 (sodium/hydrogen exchanger), member 9 (Slc9a9), mRNA.	FALSE	GO:0006810 // GO:0006811 // GO:0006812 // GO:0006814 // GO:0006885 // GO:0034220 // GO:0055085 // GO:0071436	transport // ion transport // cation transport // sodium ion transport // regulation of pH // ion transmembrane transport // transmembrane transport // sodium ion export	GO:0005768 // GO:0016020 // GO:0016021 // GO:0055037	endosome // membrane // integral to membrane // recycling endosome	GO:0015297 // GO:0015299 // GO:0015385	antiporter activity // solute:hydrogen antiporter activity // sodium:hydrogen antiporter activity	---	---	6.60896	7.37955
10356082	7.58527	7.69052	7.52343	9.12363	8.30115	8.2178	3	3	7.59974	8.54753	0.0844756	0.50066	1.12471	0.108369	0.212317	0.109424	0.294202	5.22986	22	7.22881	3.02e-05	0.998821	0.995306	3.02e-05	0.129338	1	0.00133572	194.199	390.317	2.00988	0.0802323	NM_011636	Plscr1	phospholipid scramblase 1	9 E3.3|9	NM_011636	RefSeq	Mus musculus phospholipid scramblase 1 (Plscr1), mRNA.	FALSE	GO:0006659 // GO:0006915 // GO:0006915 // GO:0006955 // GO:0009615 // GO:0010225 // GO:0010628 // GO:0017121 // GO:0017121 // GO:0030099 // GO:0032091 // GO:0033003 // GO:0035455 // GO:0035456 // GO:0043065 // GO:0045071 // GO:0045071 // GO:0045089 // GO:0045089 // GO:0045944 // GO:0051607 // GO:0051607 // GO:0060368 // GO:0097193 // GO:2000373	phosphatidylserine biosynthetic process // apoptotic process // apoptotic process // immune response // response to virus // response to UV-C // positive regulation of gene expression // phospholipid scrambling // phospholipid scrambling // myeloid cell differentiation // negative regulation of protein binding // regulation of mast cell activation // response to interferon-alpha // response to in…	GO:0005634 // GO:0005634 // GO:0005730 // GO:0005794 // GO:0005829 // GO:0005829 // GO:0005886 // GO:0005886 // GO:0005887 // GO:0016020 // GO:0016021 // GO:0031012 // GO:0045121	nucleus // nucleus // nucleolus // Golgi apparatus // cytosol // cytosol // plasma membrane // plasma membrane // integral to plasma membrane // membrane // integral to membrane // extracellular matrix // membrane raft	GO:0001077 // GO:0005154 // GO:0005509 // GO:0017124 // GO:0017128 // GO:0019899 // GO:0042609	RNA polymerase II core promoter proximal region sequence-specific DNA binding transcription factor activity involved in positive regulation of transcription // epidermal growth factor receptor binding // calcium ion binding // SH3 domain binding // phospholipid scramblase activity // enzyme binding // CD4 receptor binding	---	---	7.59974	8.54753
10479979	4.58038	4.52247	4.48649	5.98943	5.4032	5.13542	3	3	4.52978	5.50935	0.0473727	0.436792	1.21625	0.152398	0.229705	0.146703	0.2875	5.25665	22	3.8406	2.84e-05	0.998877	0.995526	2.84e-05	0.127271	1	0.00126381	23.1076	47	2.03396	0.0488102	NM_138756	Slc25a36	solute carrier family 25, member 36	9 E3.3|9	NM_138756	RefSeq	Mus musculus solute carrier family 25, member 36 (Slc25a36), mRNA.	FALSE	GO:0006810 // GO:0032355 // GO:0055085	transport // response to estradiol stimulus // transmembrane transport	GO:0005739 // GO:0005743 // GO:0016020 // GO:0016021	mitochondrion // mitochondrial inner membrane // membrane // integral to membrane	GO:0003674	molecular_function	---	---	4.52978	5.50935
10587683	4.38905	4.15365	4.20315	6.05267	6.17661	5.74418	3	3	4.24862	5.99115	0.124111	0.22268	1.41014	0.139908	0.207721	0.143511	0.219639	11.5036	22	2.34234	8.91e-11	1	1	8.91e-11	0.00533871	3.17e-06	1.27e-07	19.0566	64.1049	3.36392	0.001305	NM_009742	Bcl2a1a	B cell leukemia/lymphoma 2 related protein A1a	9 E3.1|9 50.0 cM	NM_009742	RefSeq	Mus musculus B cell leukemia/lymphoma 2 related protein A1a (Bcl2a1a), mRNA.	FALSE	GO:0001782 // GO:0006915 // GO:0042981 // GO:0043066	B cell homeostasis // apoptotic process // regulation of apoptotic process // negative regulation of apoptotic process	GO:0005737	cytoplasm	---	---	---	---	4.24862	5.99115
10595480	9.61603	9.5076	10.0424	8.37521	9.55399	8.94909	3	3	9.72201	8.95943	0.282712	0.58946	-1.08511	0.0835	0.202205	0.144466	0.316773	-3.79375	22	4.80798	0.000996088	0.984033	0.938858	0.000996088	0.309799	1	0.0193752	855.72	525.991	0.614676	0.10577	NM_008615	Me1	malic enzyme 1, NADP(+)-dependent, cytosolic	9 E3.1|9 48.0 cM	NM_008615	RefSeq	Mus musculus malic enzyme 1, NADP(+)-dependent, cytosolic (Me1), transcript variant 1, mRNA.	FALSE	GO:0006108 // GO:0006108 // GO:0009725 // GO:0051262 // GO:0055114 // GO:0055114	malate metabolic process // malate metabolic process // response to hormone stimulus // protein tetramerization // oxidation-reduction process // oxidation-reduction process	GO:0005625 // GO:0005737 // GO:0005739 // GO:0005829	soluble fraction // cytoplasm // mitochondrion // cytosol	GO:0000166 // GO:0004470 // GO:0004470 // GO:0004471 // GO:0004473 // GO:0004473 // GO:0004473 // GO:0016491 // GO:0016616 // GO:0016619 // GO:0030145 // GO:0046872 // GO:0050661 // GO:0051287	nucleotide binding // malic enzyme activity // malic enzyme activity // malate dehydrogenase (decarboxylating) activity // malate dehydrogenase (oxaloacetate-decarboxylating) (NADP+) activity // malate dehydrogenase (oxaloacetate-decarboxylating) (NADP+) activity // malate dehydrogenase (oxaloacetate-decarboxylating) (NADP+) activity // oxidoreductase activity // oxidoreductase activity, acting o…	---	---	9.72201	8.95943
10595633	4.71416	4.41322	4.67531	6.24935	6.41587	5.95906	3	3	4.6009	6.20809	0.163687	0.231187	1.34932	0.153243	0.185065	0.161926	0.202122	10.7486	22	1.55809	3.19e-10	1	0.999999	3.19e-10	0.00734914	1.14e-05	2.94e-07	24.3687	74.5557	3.05949	0.00190598	NM_007536	Bcl2a1d	B cell leukemia/lymphoma 2 related protein A1d	9 E3.1|9	NM_007536	RefSeq	Mus musculus B cell leukemia/lymphoma 2 related protein A1d (Bcl2a1d), mRNA.	FALSE	GO:0030217 // GO:0043154 // GO:0050852	T cell differentiation // negative regulation of cysteine-type endopeptidase activity involved in apoptotic process // T cell receptor signaling pathway	GO:0005575	cellular_component	GO:0043027 // GO:0046982 // GO:0051400	cysteine-type endopeptidase inhibitor activity involved in apoptotic process // protein heterodimerization activity // BH domain binding	---	---	4.6009	6.20809
10587690	4.54401	4.30415	4.60141	6.22397	6.34439	5.87161	3	3	4.48319	6.14666	0.157689	0.245688	1.37104	0.134014	0.199814	0.144389	0.217419	11.0392	22	2.26739	1.94e-10	1	0.999999	1.94e-10	0.00648652	6.9e-06	2.23e-07	22.4529	71.5181	3.18525	0.00205452	NM_007534	Bcl2a1b	B cell leukemia/lymphoma 2 related protein A1b	9 E3.1|9	NM_007534	RefSeq	Mus musculus B cell leukemia/lymphoma 2 related protein A1b (Bcl2a1b), mRNA.	FALSE	GO:0008150	biological_process	GO:0005575	cellular_component	GO:0003674	molecular_function	---	---	4.48319	6.14666
10595148	7.57732	6.88915	8.09464	8.08728	8.67039	8.97483	3	3	7.52037	8.5775	0.604758	0.45101	1.14057	0.141897	0.205108	0.291206	0.274278	4.5771	22	1.12725	0.000147356	0.996146	0.984767	0.000147356	0.192211	1	0.00453249	194.292	394.179	2.0288	0.0682319	NM_008182	Gsta2	glutathione S-transferase, alpha 2 (Yc2)	9 E1|9 44.0 cM	NM_008182	RefSeq	Mus musculus glutathione S-transferase, alpha 2 (Yc2) (Gsta2), mRNA.	FALSE	GO:0008152 // GO:0042178	metabolic process // xenobiotic catabolic process	GO:0005634 // GO:0005640 // GO:0005829	nucleus // nuclear outer membrane // cytosol	GO:0004364 // GO:0008144 // GO:0016740 // GO:0043295	glutathione transferase activity // drug binding // transferase activity // glutathione binding	---	---	7.52037	8.5775
10587323	8.34702	7.72112	8.85402	9.02654	9.64567	10.0073	3	3	8.30739	9.55985	0.567487	0.495995	1.15076	0.122134	0.20766	0.26854	0.28971	5.4916	22	1.16388	1.62e-05	0.999263	0.997061	1.62e-05	0.110562	0.574703	0.000818665	333.115	783.909	2.35327	0.051312	NM_008181	Gsta1	glutathione S-transferase, alpha 1 (Ya)	9 E1|9 43.0 cM	NM_008181	RefSeq	Mus musculus glutathione S-transferase, alpha 1 (Ya) (Gsta1), mRNA.	FALSE	GO:0006749 // GO:0042178	glutathione metabolic process // xenobiotic catabolic process	GO:0005634 // GO:0005640 // GO:0005829	nucleus // nuclear outer membrane // cytosol	GO:0004364 // GO:0008144 // GO:0043295	glutathione transferase activity // drug binding // glutathione binding	---	---	8.30739	9.55985
10587339	7.54232	6.92823	8.03519	8.06923	8.71584	8.97649	3	3	7.50191	8.58719	0.554586	0.467114	1.14467	0.123978	0.172861	0.264375	0.258527	5.08355	22	1.04575	4.3e-05	0.998465	0.993893	4.3e-05	0.141274	1	0.00176938	190.172	397.591	2.09069	0.0603511	NM_001122660	Gm10639	predicted gene 10639	9 E1|9	NM_001122660	RefSeq	Mus musculus predicted gene 10639 (Gm10639), mRNA.	FALSE	GO:0008150 // GO:0008152	biological_process // metabolic process	GO:0005575	cellular_component	GO:0003674 // GO:0004364 // GO:0016740	molecular_function // glutathione transferase activity // transferase activity	---	---	7.50191	8.58719
10587331	8.26442	7.63868	8.73504	8.91842	9.54532	9.8687	3	3	8.21271	9.44415	0.550002	0.483151	1.14994	0.103422	0.229268	0.254409	0.30038	5.41842	22	1.39404	1.92e-05	0.99916	0.996651	1.92e-05	0.115501	0.684378	0.000951847	310.959	721.985	2.3218	0.0483435	NM_001243092	Gm3776	predicted gene 3776	9 E1|9	NM_001243092	RefSeq	Mus musculus predicted gene 3776 (Gm3776), mRNA.	FALSE	GO:0008150	biological_process	GO:0005575	cellular_component	GO:0003674	molecular_function	---	---	8.21271	9.44415
10587107	3.27131	3.33948	3.27027	3.92587	3.9263	3.56613	3	3	3.29369	3.8061	0.0396573	0.207821	1.15557	0.190608	0.17126	0.182522	0.185786	3.40775	22	1.03608	0.00252416	0.968394	0.883466	0.00252416	0.3903	1	0.0389378	9.80863	14.0821	1.43568	0.019394	NM_010864	Myo5a	myosin VA	9 D|9 42.0 cM	NM_010864	RefSeq	Mus musculus myosin VA (Myo5a), mRNA.	FALSE	GO:0006582 // GO:0006887 // GO:0007268 // GO:0007601 // GO:0008152 // GO:0017157 // GO:0030048 // GO:0030048 // GO:0030050 // GO:0030050 // GO:0030073 // GO:0030318 // GO:0031585 // GO:0031987 // GO:0032252 // GO:0032252 // GO:0032400 // GO:0032402 // GO:0032402 // GO:0042438 // GO:0042476 // GO:0042552 // GO:0042640 // GO:0042759 // GO:0043473 // GO:0043473 // GO:0048066 // GO:0050808 // GO:0050…	melanin metabolic process // exocytosis // synaptic transmission // visual perception // metabolic process // regulation of exocytosis // actin filament-based movement // actin filament-based movement // vesicle transport along actin filament // vesicle transport along actin filament // insulin secretion // melanocyte differentiation // regulation of inositol 1,4,5-trisphosphate-sensitive calcium…	GO:0001726 // GO:0001750 // GO:0005737 // GO:0005737 // GO:0005794 // GO:0005882 // GO:0008021 // GO:0016459 // GO:0030141 // GO:0030141 // GO:0030424 // GO:0035371 // GO:0042470 // GO:0042641 // GO:0042642 // GO:0043005 // GO:0043025 // GO:0043025	ruffle // photoreceptor outer segment // cytoplasm // cytoplasm // Golgi apparatus // intermediate filament // synaptic vesicle // myosin complex // secretory granule // secretory granule // axon // microtubule plus end // melanosome // actomyosin // actomyosin, myosin complex part // neuron projection // neuronal cell body // neuronal cell body	GO:0000146 // GO:0000146 // GO:0000149 // GO:0000166 // GO:0003774 // GO:0003774 // GO:0003779 // GO:0005509 // GO:0005515 // GO:0005516 // GO:0005524 // GO:0017075 // GO:0043008 // GO:0046982 // GO:0046983 // GO:0048306	microfilament motor activity // microfilament motor activity // SNARE binding // nucleotide binding // motor activity // motor activity // actin binding // calcium ion binding // protein binding // calmodulin binding // ATP binding // syntaxin-1 binding // ATP-dependent protein binding // protein heterodimerization activity // protein dimerization activity // calcium-dependent protein binding	---	---	3.29369	3.8061
10587023	4.64459	4.98728	4.63077	5.94975	5.25588	5.01187	3	3	4.75421	5.40583	0.20196	0.486589	1.13706	0.134073	0.223863	0.154135	0.29767	3.36699	22	3.72968	0.00278188	0.966076	0.87559	0.00278188	0.399797	1	0.0420559	27.1686	44.0945	1.62299	0.143034	NM_023635	Rab27a	RAB27A, member RAS oncogene family	9 D|9 41.0 cM	NM_023635	RefSeq	Mus musculus RAB27A, member RAS oncogene family (Rab27a), mRNA.	FALSE	GO:0006605 // GO:0006887 // GO:0007264 // GO:0007596 // GO:0015031 // GO:0016192 // GO:0030318 // GO:0032400 // GO:0032402 // GO:0043316 // GO:0043320 // GO:0043473 // GO:0045921 // GO:0051875 // GO:0051904 // GO:0071985	protein targeting // exocytosis // small GTPase mediated signal transduction // blood coagulation // protein transport // vesicle-mediated transport // melanocyte differentiation // melanosome localization // melanosome transport // cytotoxic T cell degranulation // natural killer cell degranulation // pigmentation // positive regulation of exocytosis // pigment granule localization // pigment gr…	GO:0001750 // GO:0005622 // GO:0005764 // GO:0005768 // GO:0005770 // GO:0005794 // GO:0016020 // GO:0016324 // GO:0030141 // GO:0030141 // GO:0030425 // GO:0030667 // GO:0032585 // GO:0042470 // GO:0042470 // GO:0070382	photoreceptor outer segment // intracellular // lysosome // endosome // late endosome // Golgi apparatus // membrane // apical plasma membrane // secretory granule // secretory granule // dendrite // secretory granule membrane // multivesicular body membrane // melanosome // melanosome // exocytic vesicle	GO:0000166 // GO:0003924 // GO:0005515 // GO:0005525 // GO:0019904 // GO:0031489	nucleotide binding // GTPase activity // protein binding // GTP binding // protein domain specific binding // myosin V binding	---	---	4.75421	5.40583
10594774	5.20104	5.36649	4.76539	6.18932	6.2957	5.90808	3	3	5.11098	6.13103	0.310507	0.200275	1.19958	0.129262	0.191866	0.180886	0.201888	6.51787	22	1.2457	1.48e-06	0.999877	0.999509	1.48e-06	0.0607775	0.0526215	0.000128659	35.079	70.5276	2.01054	0.00670975	NM_007630	Ccnb2	cyclin B2	9 D|9	NM_007630	RefSeq	Mus musculus cyclin B2 (Ccnb2), mRNA.	FALSE	GO:0000079 // GO:0001701 // GO:0007049 // GO:0007067 // GO:0040007 // GO:0043029 // GO:0048538 // GO:0051301 // GO:0051726	regulation of cyclin-dependent protein kinase activity // in utero embryonic development // cell cycle // mitosis // growth // T cell homeostasis // thymus development // cell division // regulation of cell cycle	GO:0005634 // GO:0005813 // GO:0015630 // GO:0016020	nucleus // centrosome // microtubule cytoskeleton // membrane	GO:0019901	protein kinase binding	GenMAPP	Cell_Cycle_KEGG	5.11098	6.13103
10587226	3.93988	4.27759	4.10506	4.95641	4.85929	5.8304	3	3	4.10751	5.21536	0.16887	0.534842	1.26971	0.146898	0.207945	0.157487	0.302193	5.63099	22	3.68196	1.16e-05	0.999425	0.997706	1.16e-05	0.101764	0.412624	0.000627088	17.3168	38.9918	2.25168	0.0747535	NM_027309	Lysmd2	LysM, putative peptidoglycan-binding, domain containing 2	9 D|9	NM_027309	RefSeq	Mus musculus LysM, putative peptidoglycan-binding, domain containing 2 (Lysmd2), mRNA.	FALSE	GO:0008150	biological_process	GO:0005575	cellular_component	GO:0003674	molecular_function	---	---	4.10751	5.21536
10593591	10.29	10.3138	10.5801	9.28829	10.0065	10.1213	3	3	10.3946	9.80535	0.16109	0.451442	-1.0601	0.0906782	0.176532	0.110423	0.255705	-3.66436	22	5.36241	0.00136255	0.979883	0.923756	0.00136255	0.334929	1	0.0245684	1351.85	922.551	0.682435	0.0705755	NM_144784	Acat1	acetyl-Coenzyme A acetyltransferase 1	9 C-D|9 30.0 cM	NM_144784	RefSeq	Mus musculus acetyl-Coenzyme A acetyltransferase 1 (Acat1), nuclear gene encoding mitochondrial protein, mRNA.	FALSE	GO:0008152 // GO:0051260	metabolic process // protein homooligomerization	GO:0005739 // GO:0005739 // GO:0005743 // GO:0005759	mitochondrion // mitochondrion // mitochondrial inner membrane // mitochondrial matrix	GO:0003824 // GO:0003985 // GO:0003985 // GO:0016740 // GO:0016746 // GO:0016747 // GO:0019899 // GO:0042803 // GO:0046872 // GO:0050662	catalytic activity // acetyl-CoA C-acetyltransferase activity // acetyl-CoA C-acetyltransferase activity // transferase activity // transferase activity, transferring acyl groups // transferase activity, transferring acyl groups other than amino-acyl groups // enzyme binding // protein homodimerization activity // metal ion binding // coenzyme binding	---	---	10.3946	9.80535
10594661	6.16004	6.45044	6.19579	7.10205	6.73323	6.86406	3	3	6.26876	6.89978	0.158357	0.186985	1.10066	0.159866	0.174129	0.166713	0.184178	4.39958	22	1.22049	0.000227322	0.994673	0.979031	0.000227322	0.21422	1	0.00637423	77.4214	120.088	1.55109	0.0149471	ENSMUST00000113707	Tpm1	tropomyosin 1, alpha	9 C|9 40.0 cM	ENSMUST00000113707	ENSEMBL	cdna:known chromosome:NCBIM37:9:66870397:66897213:-1 gene:ENSMUSG00000032366 gene_biotype:protein_coding transcript_biotype:protein_coding	FALSE	GO:0001701 // GO:0003065 // GO:0009790 // GO:0032781 // GO:0045214 // GO:0051693 // GO:0055010 // GO:0055010 // GO:0060048 // GO:0060048	in utero embryonic development // positive regulation of heart rate by epinephrine // embryo development // positive regulation of ATPase activity // sarcomere organization // actin filament capping // ventricular cardiac muscle tissue morphogenesis // ventricular cardiac muscle tissue morphogenesis // cardiac muscle contraction // cardiac muscle contraction	GO:0001725 // GO:0005737 // GO:0005737 // GO:0005856 // GO:0005862 // GO:0015629 // GO:0030016 // GO:0031941 // GO:0032059 // GO:0032587 // GO:0043234	stress fiber // cytoplasm // cytoplasm // cytoskeleton // muscle thin filament tropomyosin // actin cytoskeleton // myofibril // filamentous actin // bleb // ruffle membrane // protein complex	GO:0003779 // GO:0005200 // GO:0008092 // GO:0042803 // GO:0047485 // GO:0051015	actin binding // structural constituent of cytoskeleton // cytoskeletal protein binding // protein homodimerization activity // protein N-terminus binding // actin filament binding	---	---	6.26876	6.89978
10586744	5.89383	6.00824	6.36543	7.80376	7.40008	7.06221	3	3	6.08917	7.42202	0.245995	0.371262	1.21889	0.176685	0.21971	0.19845	0.262574	7.01411	22	1.75066	4.87e-07	0.999947	0.999787	4.87e-07	0.0460253	0.0173272	5.54e-05	68.7583	175.33	2.54994	0.0169444	NM_007585	Anxa2	annexin A2	9 C|9 37.0 cM	NM_007585	RefSeq	Mus musculus annexin A2 (Anxa2), mRNA.	FALSE	GO:0001525 // GO:0007589 // GO:0030199 // GO:0031340 // GO:0042730 // GO:0043086 // GO:0051099 // GO:0071229	angiogenesis // body fluid secretion // collagen fibril organization // positive regulation of vesicle fusion // fibrinolysis // negative regulation of catalytic activity // positive regulation of binding // cellular response to acid	GO:0001725 // GO:0005576 // GO:0005578 // GO:0005604 // GO:0005737 // GO:0005737 // GO:0005769 // GO:0005811 // GO:0005886 // GO:0016020 // GO:0019897 // GO:0030054 // GO:0030496 // GO:0035749 // GO:0042383 // GO:0043220 // GO:0043234 // GO:0048471	stress fiber // extracellular region // proteinaceous extracellular matrix // basement membrane // cytoplasm // cytoplasm // early endosome // lipid particle // plasma membrane // membrane // extrinsic to plasma membrane // cell junction // midbody // myelin sheath adaxonal region // sarcolemma // Schmidt-Lanterman incisure // protein complex // perinuclear region of cytoplasm	GO:0004859 // GO:0005509 // GO:0005515 // GO:0005544 // GO:0005546 // GO:0008092 // GO:0017137	phospholipase inhibitor activity // calcium ion binding // protein binding // calcium-dependent phospholipid binding // phosphatidylinositol-4,5-bisphosphate binding // cytoskeletal protein binding // Rab GTPase binding	GenMAPP	Prostaglandin_synthesis_regulation	6.08917	7.42202
10586491	5.68944	5.72785	5.99906	4.98425	5.4208	5.3876	3	3	5.80545	5.26422	0.168769	0.243024	-1.10281	0.140471	0.178504	0.152043	0.199262	-3.74016	22	1.71759	0.00113427	0.982426	0.932973	0.00113427	0.319987	1	0.0213876	56.187	38.7842	0.690271	0.0303409	NM_010019	Dapk2	death-associated protein kinase 2	9 C|9 32.0 cM	NM_010019	RefSeq	Mus musculus death-associated protein kinase 2 (Dapk2), mRNA.	FALSE	GO:0006468 // GO:0006468 // GO:0006468 // GO:0006915 // GO:0006917 // GO:0006917 // GO:0007243 // GO:0007243 // GO:0016310 // GO:0043276	protein phosphorylation // protein phosphorylation // protein phosphorylation // apoptotic process // induction of apoptosis // induction of apoptosis // intracellular protein kinase cascade // intracellular protein kinase cascade // phosphorylation // anoikis	GO:0005737 // GO:0005737 // GO:0031410	cytoplasm // cytoplasm // cytoplasmic vesicle	GO:0000166 // GO:0004672 // GO:0004674 // GO:0005516 // GO:0005516 // GO:0005524 // GO:0005524 // GO:0016301 // GO:0016740 // GO:0016772 // GO:0042802	nucleotide binding // protein kinase activity // protein serine/threonine kinase activity // calmodulin binding // calmodulin binding // ATP binding // ATP binding // kinase activity // transferase activity // transferase activity, transferring phosphorus-containing groups // identical protein binding	---	---	5.80545	5.26422
10586433	8.79655	8.46508	8.77703	7.61196	8.25677	8.34191	3	3	8.67955	8.07021	0.185996	0.399138	-1.0755	0.121375	0.217509	0.140294	0.268281	-3.48607	22	3.65679	0.00209288	0.972435	0.897393	0.00209288	0.372602	1	0.033795	412.24	275.32	0.667863	0.0515704	NM_028030	Rbpms2	RNA binding protein with multiple splicing 2	9 C|9	NM_028030	RefSeq	Mus musculus RNA binding protein with multiple splicing 2 (Rbpms2), mRNA.	FALSE	GO:0008150	biological_process	GO:0005575	cellular_component	GO:0000166 // GO:0003674 // GO:0003676	nucleotide binding // molecular_function // nucleic acid binding	GenMAPP	mRNA_processing_binding_Reactome	8.67955	8.07021
10586039	7.31429	7.47085	7.57862	8.3011	7.94231	7.74744	3	3	7.45459	7.99695	0.132912	0.280846	1.07276	0.12625	0.164511	0.133049	0.197343	3.94696	22	2.19999	0.000686339	0.98788	0.953134	0.000686339	0.282323	1	0.0147904	175.904	258.755	1.471	0.0562924	NM_001083927	Tle3	transducin-like enhancer of split 3, homolog of Drosophila E(spl)	9 C|9	NM_001083927	RefSeq	Mus musculus transducin-like enhancer of split 3, homolog of Drosophila E(spl) (Tle3), transcript variant 1, mRNA.	FALSE	GO:0006351 // GO:0006355 // GO:0007275 // GO:0007283 // GO:0016055 // GO:0030154	transcription, DNA-dependent // regulation of transcription, DNA-dependent // multicellular organismal development // spermatogenesis // Wnt receptor signaling pathway // cell differentiation	GO:0005634	nucleus	GO:0005515	protein binding	---	---	7.45459	7.99695
10586448	3.38651	3.60792	3.29155	4.40478	4.14981	3.90534	3	3	3.42866	4.15331	0.162345	0.24974	1.21135	0.143525	0.199015	0.153358	0.217592	4.71491	22	2.01315	0.000105303	0.997002	0.988122	0.000105303	0.176716	1	0.00351244	10.814	17.9723	1.66195	0.0206823	NM_026515	2810417H13Rik	RIKEN cDNA 2810417H13 gene	9 C|9	NM_026515	RefSeq	Mus musculus RIKEN cDNA 2810417H13 gene (2810417H13Rik), mRNA.	FALSE	---	---	GO:0005634 // GO:0005739	nucleus // mitochondrion	---	---	---	---	3.42866	4.15331
10594519	5.39863	5.736	5.41611	7.37355	5.56909	6.22845	3	3	5.51692	6.39036	0.189936	0.913061	1.15832	0.12484	0.204699	0.143971	0.435512	3.29819	22	9.15067	0.00327614	0.961799	0.861272	0.00327614	0.416269	1	0.0475021	46.0601	96.0946	2.08628	0.236306	NM_178933	Ostb	organic solute transporter beta	9 C|9	NM_178933	RefSeq	Mus musculus organic solute transporter beta (Ostb), mRNA.	FALSE	GO:0006810	transport	GO:0005886 // GO:0016020 // GO:0016021	plasma membrane // membrane // integral to membrane	GO:0005215	transporter activity	---	---	5.51692	6.39036
10594645	6.07825	5.89834	5.99902	7.46596	7.20746	6.84055	3	3	5.99187	7.17132	0.0901709	0.314266	1.19684	0.15311	0.223818	0.150963	0.251987	6.9545	22	2.78621	5.56e-07	0.999941	0.999764	5.56e-07	0.0475685	0.0197676	6.14e-05	63.7231	146.4	2.29744	0.0103014	NM_173413	Rab8b	RAB8B, member RAS oncogene family	9 C|9	NM_173413	RefSeq	Mus musculus RAB8B, member RAS oncogene family (Rab8b), mRNA.	FALSE	GO:0006810 // GO:0007264 // GO:0015031 // GO:0031346 // GO:0034332 // GO:0051461	transport // small GTPase mediated signal transduction // protein transport // positive regulation of cell projection organization // adherens junction organization // positive regulation of corticotropin secretion	GO:0005739 // GO:0005886 // GO:0016020 // GO:0031410 // GO:0048471 // GO:0051286	mitochondrion // plasma membrane // membrane // cytoplasmic vesicle // perinuclear region of cytoplasm // cell tip	GO:0000166 // GO:0005525 // GO:0030911	nucleotide binding // GTP binding // TPR domain binding	---	---	5.99187	7.17132
10594540	5.91254	5.85583	5.86116	7.42092	7.18919	6.75525	3	3	5.87651	7.12179	0.0313202	0.337915	1.21191	0.139113	0.181999	0.13331	0.225552	8.23233	22	2.86267	3.66e-08	0.999992	0.999969	3.66e-08	0.0240737	0.00130078	8.5e-06	58.759	141.776	2.41284	0.0107589	NM_153119	Plekho2	pleckstrin homology domain containing, family O member 2	9 C|9	NM_153119	RefSeq	Mus musculus pleckstrin homology domain containing, family O member 2 (Plekho2), mRNA.	FALSE	GO:0008150	biological_process	GO:0005575	cellular_component	GO:0003674 // GO:0005543	molecular_function // phospholipid binding	---	---	5.87651	7.12179
10585932	7.55586	7.46949	7.45641	8.89028	8.40975	7.93912	3	3	7.49392	8.41305	0.0540369	0.475591	1.12265	0.135199	0.203665	0.13095	0.280773	5.13859	22	4.59724	3.77e-05	0.99861	0.994469	3.77e-05	0.136654	1	0.00159527	180.343	353.337	1.95925	0.0601526	NM_001253883	Pkm	pyruvate kinase, muscle	9 B|9 52.0 cM	NM_001253883	RefSeq	Mus musculus pyruvate kinase, muscle (Pkm), transcript variant 2, mRNA.	FALSE	GO:0001889 // GO:0006006 // GO:0006096 // GO:0006096 // GO:0006754 // GO:0008152 // GO:0012501 // GO:0016310 // GO:0031100 // GO:0042866 // GO:0043403	liver development // glucose metabolic process // glycolysis // glycolysis // ATP biosynthetic process // metabolic process // programmed cell death // phosphorylation // organ regeneration // pyruvate biosynthetic process // skeletal muscle tissue regeneration	GO:0005625 // GO:0005634 // GO:0005737 // GO:0005739 // GO:0005886 // GO:0019861	soluble fraction // nucleus // cytoplasm // mitochondrion // plasma membrane // flagellum	GO:0000166 // GO:0000287 // GO:0003824 // GO:0004743 // GO:0004743 // GO:0005515 // GO:0005524 // GO:0016301 // GO:0016740 // GO:0030955 // GO:0043531 // GO:0046872	nucleotide binding // magnesium ion binding // catalytic activity // pyruvate kinase activity // pyruvate kinase activity // protein binding // ATP binding // kinase activity // transferase activity // potassium ion binding // ADP binding // metal ion binding	GenMAPP	Glycolysis_and_Gluconeogenesis	7.49392	8.41305
10586110	7.16045	6.95177	6.96662	8.55467	8.13073	7.58705	3	3	7.02628	8.09082	0.116427	0.485044	1.15151	0.128433	0.202236	0.132137	0.282767	5.90748	22	4.57943	6.05e-06	0.999647	0.998591	6.05e-06	0.0864536	0.215094	0.000380026	130.64	282.86	2.16518	0.0464225	NM_001033175	Cln6	ceroid-lipofuscinosis, neuronal 6	9 B|9 35.0 cM	NM_001033175	RefSeq	Mus musculus ceroid-lipofuscinosis, neuronal 6 (Cln6), mRNA.	FALSE	GO:0001573 // GO:0001573 // GO:0007040 // GO:0007042 // GO:0007042 // GO:0007601 // GO:0008203 // GO:0008203 // GO:0030203 // GO:0030203 // GO:0031987 // GO:0044265 // GO:0045862 // GO:0045862	ganglioside metabolic process // ganglioside metabolic process // lysosome organization // lysosomal lumen acidification // lysosomal lumen acidification // visual perception // cholesterol metabolic process // cholesterol metabolic process // glycosaminoglycan metabolic process // glycosaminoglycan metabolic process // locomotion involved in locomotory behavior // cellular macromolecule cataboli…	GO:0005783 // GO:0005783 // GO:0005788 // GO:0005788	endoplasmic reticulum // endoplasmic reticulum // endoplasmic reticulum lumen // endoplasmic reticulum lumen	GO:0042803 // GO:0042803	protein homodimerization activity // protein homodimerization activity	---	---	7.02628	8.09082
10585992	4.56636	4.73694	4.61264	5.84208	5.46348	5.30051	3	3	4.63864	5.53536	0.0882121	0.277844	1.19331	0.118229	0.21099	0.118837	0.233465	5.92875	22	3.8596	5.76e-06	0.99966	0.998643	5.76e-06	0.0853831	0.204649	0.000365614	24.9412	46.9661	1.88308	0.0155626	NM_173018	Myo9a	myosin IXa	9 B|9 33.0 cM	NM_173018	RefSeq	Mus musculus myosin IXa (Myo9a), mRNA.	FALSE	GO:0007165 // GO:0035556	signal transduction // intracellular signal transduction	GO:0005622 // GO:0016020 // GO:0016021 // GO:0016459	intracellular // membrane // integral to membrane // myosin complex	GO:0000166 // GO:0003774 // GO:0003779 // GO:0005096 // GO:0005524 // GO:0046872	nucleotide binding // motor activity // actin binding // GTPase activator activity // ATP binding // metal ion binding	---	---	4.63864	5.53536
10593981	11.5054	11.4315	11.3202	10.2242	11.1404	11.046	3	3	11.4191	10.8036	0.0932127	0.50393	-1.05697	0.0532014	0.130932	0.0644424	0.248509	-4.15241	22	14.871	0.00041583	0.991647	0.96738	0.00041583	0.249122	1	0.0101341	2742.09	1856.01	0.67686	0.063386	NM_009993	Cyp1a2	cytochrome P450, family 1, subfamily a, polypeptide 2	9 B|9 31.0 cM	NM_009993	RefSeq	Mus musculus cytochrome P450, family 1, subfamily a, polypeptide 2 (Cyp1a2), mRNA.	FALSE	GO:0006706 // GO:0006725 // GO:0006778 // GO:0009403 // GO:0009404 // GO:0009791 // GO:0009820 // GO:0010468 // GO:0016098 // GO:0017144 // GO:0017144 // GO:0018894 // GO:0030324 // GO:0032787 // GO:0042737 // GO:0042738 // GO:0045333 // GO:0046483 // GO:0050665 // GO:0055114 // GO:0055114 // GO:0055114 // GO:0070989 // GO:0071276 // GO:0071615	steroid catabolic process // cellular aromatic compound metabolic process // porphyrin-containing compound metabolic process // toxin biosynthetic process // toxin metabolic process // post-embryonic development // alkaloid metabolic process // regulation of gene expression // monoterpenoid metabolic process // drug metabolic process // drug metabolic process // dibenzo-p-dioxin metabolic process…	GO:0005783 // GO:0005792 // GO:0016020	endoplasmic reticulum // microsome // membrane	GO:0004497 // GO:0005506 // GO:0009055 // GO:0016491 // GO:0016705 // GO:0016712 // GO:0016712 // GO:0019899 // GO:0020037 // GO:0032451 // GO:0034875 // GO:0046872 // GO:0070330	monooxygenase activity // iron ion binding // electron carrier activity // oxidoreductase activity // oxidoreductase activity, acting on paired donors, with incorporation or reduction of molecular oxygen // oxidoreductase activity, acting on paired donors, with incorporation or reduction of molecular oxygen, reduced flavin or flavoprotein as one donor, and incorporation of one atom of oxygen // o…	---	---	11.4191	10.8036
10585874	8.00324	8.06181	8.07727	8.90469	8.86909	8.70565	3	3	8.04744	8.82648	0.0390531	0.106144	1.09681	0.140016	0.171373	0.134535	0.16955	6.23419	22	1.58827	2.83e-06	0.9998	0.999202	2.83e-06	0.0714951	0.100688	0.000209564	264.622	454.787	1.71863	0.00060522	NM_010421	Hexa	hexosaminidase A	9 B|9 29.0 cM	NM_010421	RefSeq	Mus musculus hexosaminidase A (Hexa), mRNA.	FALSE	GO:0001501 // GO:0005975 // GO:0006689 // GO:0007040 // GO:0007040 // GO:0007605 // GO:0007626 // GO:0007628 // GO:0008152 // GO:0019915 // GO:0019953 // GO:0030203 // GO:0042552 // GO:0048667 // GO:0050884 // GO:0050885	skeletal system development // carbohydrate metabolic process // ganglioside catabolic process // lysosome organization // lysosome organization // sensory perception of sound // locomotory behavior // adult walking behavior // metabolic process // lipid storage // sexual reproduction // glycosaminoglycan metabolic process // myelination // cell morphogenesis involved in neuron differentiation //…	GO:0005764 // GO:0016020	lysosome // membrane	GO:0003824 // GO:0004553 // GO:0004563 // GO:0004563 // GO:0004563 // GO:0016787 // GO:0016798 // GO:0043169 // GO:0046982	catalytic activity // hydrolase activity, hydrolyzing O-glycosyl compounds // beta-N-acetylhexosaminidase activity // beta-N-acetylhexosaminidase activity // beta-N-acetylhexosaminidase activity // hydrolase activity // hydrolase activity, acting on glycosyl bonds // cation binding // protein heterodimerization activity	---	---	8.04744	8.82648
10585467	9.05232	8.97914	9.20006	7.26036	8.52242	8.84207	3	3	9.07717	8.20828	0.112537	0.836337	-1.10585	0.109102	0.227728	0.11456	0.417516	-3.47606	22	13.2826	0.00214368	0.971947	0.895699	0.00214368	0.374823	1	0.0343346	541.237	326.645	0.603515	0.0842234	NM_177351	Agphd1	aminoglycoside phosphotransferase domain containing 1	9 B|9	NM_177351	RefSeq	Mus musculus aminoglycoside phosphotransferase domain containing 1 (Agphd1), mRNA.	FALSE	GO:0008150 // GO:0016310	biological_process // phosphorylation	GO:0005575 // GO:0005737	cellular_component // cytoplasm	GO:0003674 // GO:0016301 // GO:0016740 // GO:0016772	molecular_function // kinase activity // transferase activity // transferase activity, transferring phosphorus-containing groups	---	---	9.07717	8.20828
10594251	4.03809	4.20627	4.06782	4.96292	4.83514	4.55239	3	3	4.10406	4.78348	0.0897552	0.210086	1.16555	0.156723	0.158795	0.154252	0.175921	5.02966	22	1.30068	4.9e-05	0.998307	0.99327	4.9e-05	0.145956	1	0.00195899	17.2192	27.7322	1.61055	0.0110719	NM_024245	Kif23	kinesin family member 23	9 B|9	NM_024245	RefSeq	Mus musculus kinesin family member 23 (Kif23), mRNA.	FALSE	GO:0033205 // GO:0051256 // GO:0071777	cell cycle cytokinesis // spindle midzone assembly involved in mitosis // positive regulation of cell cycle cytokinesis	GO:0005634 // GO:0005813 // GO:0005819 // GO:0005874 // GO:0030496 // GO:0045171 // GO:0072686 // GO:0097149	nucleus // centrosome // spindle // microtubule // midbody // intercellular bridge // mitotic spindle // centralspindlin complex	GO:0000166 // GO:0005524 // GO:0008017	nucleotide binding // ATP binding // microtubule binding	---	---	4.10406	4.78348
10592535	5.11362	5.14644	4.92438	6.48321	5.97154	5.32244	3	3	5.06148	5.92573	0.119861	0.581736	1.17075	0.131719	0.2494	0.13559	0.343622	4.05224	22	6.42253	0.000531004	0.989982	0.961049	0.000531004	0.264808	1	0.0121499	33.4689	64.0755	1.91448	0.100314	NM_011436	Sorl1	sortilin-related receptor, LDLR class A repeats-containing	9 B|9	NM_011436	RefSeq	Mus musculus sortilin-related receptor, LDLR class A repeats-containing (Sorl1), mRNA.	FALSE	GO:0006629 // GO:0006810 // GO:0006869 // GO:0006897 // GO:0007275 // GO:0008202 // GO:0008203	lipid metabolic process // transport // lipid transport // endocytosis // multicellular organismal development // steroid metabolic process // cholesterol metabolic process	GO:0016020 // GO:0016021 // GO:0034362 // GO:0048471	membrane // integral to membrane // low-density lipoprotein particle // perinuclear region of cytoplasm	GO:0004872 // GO:0005515 // GO:0030169	receptor activity // protein binding // low-density lipoprotein particle binding	---	---	5.06148	5.92573
10593219	10.165	10.6893	10.1315	11.4074	10.88	11.0933	3	3	10.3286	11.1269	0.312846	0.265337	1.07729	0.0916249	0.137426	0.159458	0.173118	5.87471	22	1.17866	6.53e-06	0.999626	0.998508	6.53e-06	0.0881312	0.232263	0.000404061	1307	2261.87	1.73059	0.0327794	ENSMUST00000034808	Nnmt	nicotinamide N-methyltransferase	9 A5.3|9 29.0 cM	ENSMUST00000034808	ENSEMBL	cdna:known chromosome:NCBIM37:9:48399982:48413258:-1 gene:ENSMUSG00000032271 gene_biotype:protein_coding transcript_biotype:protein_coding	FALSE	GO:0032259	methylation	GO:0005625 // GO:0005737	soluble fraction // cytoplasm	GO:0008112 // GO:0008168 // GO:0016740	nicotinamide N-methyltransferase activity // methyltransferase activity // transferase activity	---	---	10.3286	11.1269
10593198	8.61461	8.995	8.97039	6.66457	7.90126	7.74277	3	3	8.86	7.4362	0.212867	0.672932	-1.19147	0.101126	0.255317	0.132422	0.376291	-6.18206	22	8.07475	3.19e-06	0.999781	0.999127	3.19e-06	0.0736805	0.113559	0.000227573	467.933	184.901	0.395145	0.00764456	NM_030069	Fam55b	family with sequence similarity 55, member B	9 A5.3|9	NM_030069	RefSeq	Mus musculus family with sequence similarity 55, member B (Fam55b), mRNA.	FALSE	GO:0008150	biological_process	GO:0005575 // GO:0016020 // GO:0016021	cellular_component // membrane // integral to membrane	GO:0003674	molecular_function	---	---	8.86	7.4362
10585331	5.8099	6.23402	6.01337	4.65785	5.47726	5.30412	3	3	6.0191	5.14641	0.212116	0.431869	-1.16957	0.146844	0.187329	0.166684	0.256541	-4.94073	22	2.36879	6.08e-05	0.998011	0.992099	6.08e-05	0.154039	1	0.00231543	65.3219	36.4333	0.557749	0.0226358	NM_176846	Exph5	exophilin 5	9 A5.3|9	NM_176846	RefSeq	Mus musculus exophilin 5 (Exph5), mRNA.	FALSE	GO:0006886 // GO:0045921 // GO:0050714 // GO:0071985	intracellular protein transport // positive regulation of exocytosis // positive regulation of protein secretion // multivesicular body sorting pathway	GO:0005768	endosome	GO:0005515 // GO:0017137	protein binding // Rab GTPase binding	---	---	6.0191	5.14641
10593347	3.52953	3.60194	3.60194	2.88469	2.40412	3.04537	3	3	3.5778	2.77806	0.0418059	0.333662	-1.28788	0.169649	0.164321	0.162733	0.211634	-5.18865	22	1.69129	3.34e-05	0.99873	0.994945	3.34e-05	0.132589	1	0.00144496	11.9439	6.97806	0.584236	0.00529184	NM_025687	Tex12	testis expressed gene 12	9 A5.3|9	NM_025687	RefSeq	Mus musculus testis expressed gene 12 (Tex12), mRNA.	FALSE	---	---	GO:0000795 // GO:0000795	synaptonemal complex // synaptonemal complex	GO:0005515	protein binding	---	---	3.5778	2.77806
10585276	5.00195	4.9678	4.86175	7.12134	5.62265	5.15776	3	3	4.94383	5.96725	0.073106	1.02614	1.20701	0.116549	0.20482	0.115414	0.479152	3.5966	22	17.2357	0.00160458	0.977312	0.914554	0.00160458	0.348823	1	0.0278312	30.8043	74.733	2.42606	0.247846	NM_011136	Pou2af1	POU domain, class 2, associating factor 1	9 A5.3|9	NM_011136	RefSeq	Mus musculus POU domain, class 2, associating factor 1 (Pou2af1), mRNA.	FALSE	GO:0006351 // GO:0006355	transcription, DNA-dependent // regulation of transcription, DNA-dependent	GO:0005634	nucleus	GO:0003677 // GO:0005515	DNA binding // protein binding	---	---	4.94383	5.96725
10585398	4.32516	4.41242	4.60983	6.60793	5.71202	6.80465	3	3	4.44914	6.37487	0.145844	0.582404	1.43283	0.152307	0.217167	0.157974	0.323336	9.26868	22	4.18924	4.72e-09	0.999998	0.999993	4.72e-09	0.0144186	0.000167782	2e-06	21.9189	87.2498	3.98057	0.0219397	NM_177350	Gldn	gliomedin	9 A5.3|9	NM_177350	RefSeq	Mus musculus gliomedin (Gldn), mRNA.	FALSE	GO:0007275 // GO:0007399 // GO:0008150 // GO:0030154	multicellular organismal development // nervous system development // biological_process // cell differentiation	GO:0005581 // GO:0005615 // GO:0005886 // GO:0016020 // GO:0016021	collagen // extracellular space // plasma membrane // membrane // integral to membrane	GO:0003674	molecular_function	---	---	4.44914	6.37487
10585010	10.889	10.9412	11.2578	11.3841	11.591	11.7522	3	3	11.0293	11.5758	0.199548	0.184553	1.04954	0.0703289	0.100895	0.108335	0.124286	5.74048	22	1.31616	8.96e-06	0.999526	0.99811	8.96e-06	0.0953783	0.318498	0.000512054	2103.73	3069.05	1.45886	0.0272268	NM_007468	Apoa4	apolipoprotein A-IV	9 A5.2|9 27.0 cM	NM_007468	RefSeq	Mus musculus apolipoprotein A-IV (Apoa4), mRNA.	FALSE	GO:0002227 // GO:0002227 // GO:0006810 // GO:0006869 // GO:0006982 // GO:0007159 // GO:0008203 // GO:0010873 // GO:0010898 // GO:0019430 // GO:0030300 // GO:0032374 // GO:0033344 // GO:0033700 // GO:0034372 // GO:0034445 // GO:0042157 // GO:0042632 // GO:0042744 // GO:0043691 // GO:0044240 // GO:0045723 // GO:0046470 // GO:0051006 // GO:0055088 // GO:0065005	innate immune response in mucosa // innate immune response in mucosa // transport // lipid transport // response to lipid hydroperoxide // leukocyte cell-cell adhesion // cholesterol metabolic process // positive regulation of cholesterol esterification // positive regulation of triglyceride catabolic process // removal of superoxide radicals // regulation of intestinal cholesterol absorption // …	GO:0005576 // GO:0005615 // GO:0005615 // GO:0005737 // GO:0005813 // GO:0034361 // GO:0034364 // GO:0042627	extracellular region // extracellular space // extracellular space // cytoplasm // centrosome // very-low-density lipoprotein particle // high-density lipoprotein particle // chylomicron	GO:0005507 // GO:0008289 // GO:0016209 // GO:0017127 // GO:0031210 // GO:0042803 // GO:0060228	copper ion binding // lipid binding // antioxidant activity // cholesterol transporter activity // phosphatidylcholine binding // protein homodimerization activity // phosphatidylcholine-sterol O-acyltransferase activator activity	GenMAPP	Statin_Pathway_PharmGKB	11.0293	11.5758
10592734	6.85336	6.9353	6.77302	7.88223	7.618	7.36211	3	3	6.8539	7.62078	0.0811373	0.260072	1.11189	0.134397	0.226217	0.132731	0.242527	4.80441	22	3.33869	8.47e-05	0.997452	0.989895	8.47e-05	0.167342	1	0.00297428	115.794	198.967	1.71828	0.0166512	NM_007619	Cbl	Casitas B-lineage lymphoma	9 A5.2|9 26.0 cM	NM_007619	RefSeq	Mus musculus Casitas B-lineage lymphoma (Cbl), mRNA.	FALSE	GO:0007166 // GO:0008152 // GO:0014068 // GO:0016567 // GO:0023051 // GO:0043066	cell surface receptor signaling pathway // metabolic process // positive regulation of phosphatidylinositol 3-kinase cascade // protein ubiquitination // regulation of signaling // negative regulation of apoptotic process	GO:0005634 // GO:0005737 // GO:0005886 // GO:0016020 // GO:0016600	nucleus // cytoplasm // plasma membrane // membrane // flotillin complex	GO:0001784 // GO:0004842 // GO:0004871 // GO:0005509 // GO:0005515 // GO:0008270 // GO:0016874 // GO:0017124 // GO:0017124 // GO:0046872 // GO:0046875 // GO:0046875	phosphotyrosine binding // ubiquitin-protein ligase activity // signal transducer activity // calcium ion binding // protein binding // zinc ion binding // ligase activity // SH3 domain binding // SH3 domain binding // metal ion binding // ephrin receptor binding // ephrin receptor binding	---	---	6.8539	7.62078
10593024	5.63176	5.91925	5.74772	6.8771	7.18307	6.85166	3	3	5.76624	6.97061	0.144641	0.184434	1.20886	0.135791	0.250691	0.143411	0.25163	7.20244	22	3.07864	3.22e-07	0.999961	0.999843	3.22e-07	0.0415032	0.0114624	3.98e-05	54.6104	126.119	2.30944	0.00212543	NM_007648	Cd3e	CD3 antigen, epsilon polypeptide	9 A5.2|9 26.0 cM	NM_007648	RefSeq	Mus musculus CD3 antigen, epsilon polypeptide (Cd3e), mRNA.	FALSE	GO:0002669 // GO:0007166 // GO:0007584 // GO:0008624 // GO:0032729 // GO:0032753 // GO:0042102 // GO:0042102 // GO:0045060 // GO:0045086 // GO:0045879 // GO:0046641 // GO:0046649 // GO:0050731 // GO:0050850 // GO:0050852 // GO:0050870	positive regulation of T cell anergy // cell surface receptor signaling pathway // response to nutrient // induction of apoptosis by extracellular signals // positive regulation of interferon-gamma production // positive regulation of interleukin-4 production // positive regulation of T cell proliferation // positive regulation of T cell proliferation // negative thymic T cell selection // positi…	GO:0001772 // GO:0005886 // GO:0009897 // GO:0009897 // GO:0016020 // GO:0016021 // GO:0042101 // GO:0042105	immunological synapse // plasma membrane // external side of plasma membrane // external side of plasma membrane // membrane // integral to membrane // T cell receptor complex // alpha-beta T cell receptor complex	GO:0004871 // GO:0004872 // GO:0004888 // GO:0005515 // GO:0017124 // GO:0046982	signal transducer activity // receptor activity // transmembrane signaling receptor activity // protein binding // SH3 domain binding // protein heterodimerization activity	---	---	5.76624	6.97061
10593050	5.42812	5.5145	5.32972	7.02695	6.74887	6.15452	3	3	5.42411	6.64345	0.0924598	0.445669	1.2248	0.131454	0.223421	0.131391	0.285468	6.7205	22	4.72048	9.37e-07	0.999913	0.999652	9.37e-07	0.0542033	0.033306	8.95e-05	42.9947	103.066	2.39719	0.0255416	NM_008348	Il10ra	interleukin 10 receptor, alpha	9 A5.2|9 26.0 cM	NM_008348	RefSeq	Mus musculus interleukin 10 receptor, alpha (Il10ra), mRNA.	FALSE	GO:0019221	cytokine-mediated signaling pathway	GO:0005737 // GO:0016020 // GO:0016021	cytoplasm // membrane // integral to membrane	GO:0004872 // GO:0004920 // GO:0019969	receptor activity // interleukin-10 receptor activity // interleukin-10 binding	---	---	5.42411	6.64345
10593015	4.09789	4.28192	4.36973	5.6782	6.48984	5.76475	3	3	4.24985	5.9776	0.13873	0.445722	1.40654	0.139253	0.190913	0.145354	0.263165	9.95397	22	3.27796	1.31e-09	0.999999	0.999997	1.31e-09	0.0104678	4.67e-05	8.34e-07	19.0834	65.1499	3.41396	0.0207779	NM_009850	Cd3g	CD3 antigen, gamma polypeptide	9 A5.2|9 26.0 cM	NM_009850	RefSeq	Mus musculus CD3 antigen, gamma polypeptide (Cd3g), mRNA.	FALSE	GO:0007163 // GO:0007166 // GO:0015031 // GO:0042981	establishment or maintenance of cell polarity // cell surface receptor signaling pathway // protein transport // regulation of apoptotic process	GO:0016020 // GO:0016021 // GO:0042105	membrane // integral to membrane // alpha-beta T cell receptor complex	GO:0004872 // GO:0004888 // GO:0005515 // GO:0046982	receptor activity // transmembrane signaling receptor activity // protein binding // protein heterodimerization activity	---	---	4.24985	5.9776
10592926	8.19819	8.2817	8.12589	7.06391	7.36492	7.99688	3	3	8.20193	7.47524	0.0779718	0.476168	-1.09721	0.104377	0.189515	0.104927	0.271801	-4.3201	22	6.7101	0.000276054	0.993843	0.975817	0.000276054	0.224879	1	0.00742484	294.747	184.695	0.626622	0.043073	NM_027865	Tmem25	transmembrane protein 25	9 A5.2|9	NM_027865	RefSeq	Mus musculus transmembrane protein 25 (Tmem25), mRNA.	FALSE	GO:0008150	biological_process	GO:0005575 // GO:0005576 // GO:0005886 // GO:0016020 // GO:0016021	cellular_component // extracellular region // plasma membrane // membrane // integral to membrane	GO:0003674	molecular_function	---	---	8.20193	7.47524
10593035	4.68919	4.98835	4.72608	7.18235	5.63949	6.1862	3	3	4.80121	6.33601	0.163118	0.782263	1.31967	0.139043	0.249732	0.14971	0.409826	6.09276	22	7.49372	3.93e-06	0.999745	0.99898	3.93e-06	0.0775948	0.139649	0.000270638	28.0023	89.3037	3.18915	0.100436	NM_145403	Tmprss4	transmembrane protease, serine 4	9 A5.2|9	NM_145403	RefSeq	Mus musculus transmembrane protease, serine 4 (Tmprss4), mRNA.	FALSE	GO:0006508	proteolysis	GO:0016020 // GO:0016021	membrane // integral to membrane	GO:0003824 // GO:0004252 // GO:0005044 // GO:0008233 // GO:0008236 // GO:0016787	catalytic activity // serine-type endopeptidase activity // scavenger receptor activity // peptidase activity // serine-type peptidase activity // hydrolase activity	---	---	4.80121	6.33601
10592397	2.50385	2.74755	3.23372	2.0729	2.11922	2.36784	3	3	2.82837	2.18666	0.371585	0.158613	-1.29347	0.223404	0.149457	0.265475	0.157737	-3.59935	22	2.83255	0.00159399	0.977422	0.914946	0.00159399	0.34825	1	0.0276881	7.26486	4.57121	0.629221	0.0794912	NM_207665	Olfr1537-ps1	olfactory receptor 1537, pseudogene 1	9 A5.1|9	NM_207665	RefSeq	Mus musculus olfactory receptor 1537, pseudogene 1 (Olfr1537-ps1), mRNA.	FALSE	---	---	---	---	---	---	---	---	2.82837	2.18666
10592618	7.91639	8.05572	8.28768	7.36914	7.63689	7.45499	3	3	8.0866	7.48701	0.187562	0.136714	-1.08008	0.11101	0.213243	0.132662	0.211511	-4.15956	22	2.54198	0.000408637	0.991754	0.967792	0.000408637	0.248038	1	0.00998618	273.387	179.939	0.658186	0.0154606	NM_173038	Tbcel	tubulin folding cofactor E-like	9 A5.1|9	NM_173038	RefSeq	Mus musculus tubulin folding cofactor E-like (Tbcel), mRNA.	FALSE	GO:0008150	biological_process	GO:0005575 // GO:0005737 // GO:0005856	cellular_component // cytoplasm // cytoskeleton	GO:0003674	molecular_function	---	---	8.0866	7.48701
10592515	4.47251	4.30692	4.59969	5.12469	5.22125	4.56317	3	3	4.4597	4.9697	0.146802	0.355364	1.11436	0.137328	0.171423	0.14513	0.222879	3.32127	22	2.35843	0.0031015	0.963287	0.866222	0.0031015	0.410681	1	0.0457344	22.0798	31.9443	1.44676	0.088557	NM_176860	Ubash3b	ubiquitin associated and SH3 domain containing, B	9 A5.1|9	NM_176860	RefSeq	Mus musculus ubiquitin associated and SH3 domain containing, B (Ubash3b), mRNA.	FALSE	GO:0008150 // GO:0008152 // GO:0016311 // GO:0035335	biological_process // metabolic process // dephosphorylation // peptidyl-tyrosine dephosphorylation	GO:0005575 // GO:0005634 // GO:0005737	cellular_component // nucleus // cytoplasm	GO:0003674 // GO:0004721 // GO:0004725 // GO:0016787	molecular_function // phosphoprotein phosphatase activity // protein tyrosine phosphatase activity // hydrolase activity	---	---	4.4597	4.9697
10584674	6.26706	6.30844	6.29872	7.05737	6.79649	6.91988	3	3	6.29141	6.92458	0.0216406	0.130506	1.10064	0.140657	0.217915	0.134428	0.215097	4.32365	22	2.56028	0.000273668	0.993883	0.97597	0.000273668	0.224391	1	0.00737878	78.3312	121.812	1.5551	0.00246079	NM_023061	Mcam	melanoma cell adhesion molecule	9 A5.1|9	NM_023061	RefSeq	Mus musculus melanoma cell adhesion molecule (Mcam), mRNA.	FALSE	GO:0007155 // GO:0007157	cell adhesion // heterophilic cell-cell adhesion	GO:0005886 // GO:0009897 // GO:0016020 // GO:0016021	plasma membrane // external side of plasma membrane // membrane // integral to membrane	---	---	---	---	6.29141	6.92458
10592067	5.57213	5.75272	5.79061	6.90155	6.45647	6.3578	3	3	5.70515	6.57194	0.11675	0.289681	1.15193	0.137964	0.219326	0.140649	0.242874	5.34927	22	2.9819	2.27e-05	0.999049	0.99621	2.27e-05	0.120384	0.807516	0.00106956	52.2824	96.4635	1.84505	0.0206605	NM_008026	Fli1	Friend leukemia integration 1	9 A4|9 16.0 cM	NM_008026	RefSeq	Mus musculus Friend leukemia integration 1 (Fli1), mRNA.	FALSE	GO:0006351 // GO:0006355 // GO:0006355 // GO:0008015 // GO:0009887 // GO:0009987	transcription, DNA-dependent // regulation of transcription, DNA-dependent // regulation of transcription, DNA-dependent // blood circulation // organ morphogenesis // cellular process	GO:0005634	nucleus	GO:0000980 // GO:0003677 // GO:0003700 // GO:0043565	RNA polymerase II distal enhancer sequence-specific DNA binding // DNA binding // sequence-specific DNA binding transcription factor activity // sequence-specific DNA binding	---	---	5.70515	6.57194
10584142	6.45172	6.42961	6.57051	7.01604	7.05448	6.78015	3	3	6.48395	6.95022	0.0757754	0.148541	1.07191	0.129778	0.186574	0.127887	0.18883	3.5412	22	2.18017	0.00183341	0.974981	0.906303	0.00183341	0.360566	1	0.0305915	89.5913	124.088	1.38505	0.0108553	NM_011808	Ets1	E26 avian leukemia oncogene 1, 5' domain	9 A4|9 15.0 cM	NM_011808	RefSeq	Mus musculus E26 avian leukemia oncogene 1, 5' domain (Ets1), transcript variant 1, mRNA.	FALSE	GO:0006351 // GO:0006355 // GO:0006357 // GO:0006366 // GO:0006917 // GO:0008284 // GO:0010715 // GO:0030335 // GO:0030578 // GO:0045648 // GO:0045766 // GO:0045786 // GO:0045893 // GO:0045944 // GO:0045944 // GO:0045944 // GO:0046677 // GO:0048870 // GO:0051272	transcription, DNA-dependent // regulation of transcription, DNA-dependent // regulation of transcription from RNA polymerase II promoter // transcription from RNA polymerase II promoter // induction of apoptosis // positive regulation of cell proliferation // regulation of extracellular matrix disassembly // positive regulation of cell migration // PML body organization // positive regulation of…	GO:0005634 // GO:0005634 // GO:0005667	nucleus // nucleus // transcription factor complex	GO:0003677 // GO:0003700 // GO:0003700 // GO:0005515 // GO:0043565 // GO:0043565	DNA binding // sequence-specific DNA binding transcription factor activity // sequence-specific DNA binding transcription factor activity // protein binding // sequence-specific DNA binding // sequence-specific DNA binding	---	---	6.48395	6.95022
10584071	6.63294	6.19982	6.63691	5.82583	5.75467	6.05796	3	3	6.48989	5.87948	0.251218	0.158603	-1.10382	0.124429	0.177328	0.159843	0.182099	-4.36339	22	1.29787	0.000248341	0.99431	0.977623	0.000248341	0.21901	1	0.00679775	90.7578	59.1123	0.651319	0.0285144	NM_001080817	Prdm10	PR domain containing 10	9 A4|9	NM_001080817	RefSeq	Mus musculus PR domain containing 10 (Prdm10), mRNA.	FALSE	GO:0006351 // GO:0006355 // GO:0008150	transcription, DNA-dependent // regulation of transcription, DNA-dependent // biological_process	GO:0005622 // GO:0005634	intracellular // nucleus	GO:0003676 // GO:0003677 // GO:0008270 // GO:0046872	nucleic acid binding // DNA binding // zinc ion binding // metal ion binding	---	---	6.48989	5.87948
10591988	4.28261	4.10322	4.16671	4.9868	4.78067	4.36053	3	3	4.18418	4.70934	0.0909616	0.319168	1.12551	0.13513	0.147444	0.134553	0.195666	3.83043	22	2.11467	0.00091122	0.98505	0.942606	0.00091122	0.303	1	0.0182219	18.203	26.5793	1.46016	0.0653087	NM_001024139	Adamts15	a disintegrin-like and metallopeptidase (reprolysin type) with thrombospondin type 1 motif, 15	9 A4|9	NM_001024139	RefSeq	Mus musculus a disintegrin-like and metallopeptidase (reprolysin type) with thrombospondin type 1 motif, 15 (Adamts15), mRNA.	FALSE	GO:0006508	proteolysis	GO:0005576 // GO:0005578 // GO:0031012	extracellular region // proteinaceous extracellular matrix // extracellular matrix	GO:0004222 // GO:0008233 // GO:0008237 // GO:0008270 // GO:0016787 // GO:0046872	metalloendopeptidase activity // peptidase activity // metallopeptidase activity // zinc ion binding // hydrolase activity // metal ion binding	---	---	4.18418	4.70934
10592044	3.94463	3.98624	4.48333	7.03425	4.80833	4.75506	3	3	4.13807	5.53255	0.299729	1.30079	1.33699	0.156069	0.222076	0.196157	0.5937	3.86286	22	9.1607	0.000842187	0.985897	0.945739	0.000842187	0.297107	1	0.0171904	17.871	62.0325	3.47112	0.270857	NM_144936	Tmem45b	transmembrane protein 45b	9 A4|9	NM_144936	RefSeq	Mus musculus transmembrane protein 45b (Tmem45b), mRNA.	FALSE	GO:0008150	biological_process	GO:0005575 // GO:0016020 // GO:0016021	cellular_component // membrane // integral to membrane	GO:0003674	molecular_function	---	---	4.13807	5.53255
10583519	6.74675	6.74492	6.27867	8.06053	7.9531	7.09845	3	3	6.59011	7.70403	0.26972	0.527186	1.16903	0.122378	0.232936	0.163835	0.316004	5.42031	22	3.72023	1.92e-05	0.999163	0.996662	1.92e-05	0.115371	0.681284	0.000950186	97.4285	217.274	2.23008	0.0452481	NM_010493	Icam1	intercellular adhesion molecule 1	9 A3|9 7.0 cM	NM_010493	RefSeq	Mus musculus intercellular adhesion molecule 1 (Icam1), mRNA.	FALSE	GO:0002291 // GO:0002457 // GO:0002693 // GO:0007155 // GO:0007155 // GO:0007159 // GO:0007159 // GO:0008360 // GO:0016337 // GO:0030155 // GO:0033627 // GO:0045429 // GO:0045907 // GO:0046813 // GO:0051092 // GO:0051856 // GO:0051926 // GO:0071333	T cell activation via T cell receptor contact with antigen bound to MHC molecule on antigen presenting cell // T cell antigen processing and presentation // positive regulation of cellular extravasation // cell adhesion // cell adhesion // leukocyte cell-cell adhesion // leukocyte cell-cell adhesion // regulation of cell shape // cell-cell adhesion // regulation of cell adhesion // cell adhesion …	GO:0001772 // GO:0005615 // GO:0005886 // GO:0009897 // GO:0009986 // GO:0016020 // GO:0016021	immunological synapse // extracellular space // plasma membrane // external side of plasma membrane // cell surface // membrane // integral to membrane	GO:0005178 // GO:0032403 // GO:0043498	integrin binding // protein complex binding // cell surface binding	---	---	6.59011	7.70403
10583586	6.05197	6.2143	6.28723	7.29806	7.07462	6.46458	3	3	6.1845	6.94575	0.120424	0.431427	1.12309	0.121435	0.2344	0.126659	0.289465	4.17304	22	5.22298	0.000395398	0.991954	0.968555	0.000395398	0.246006	1	0.00977526	72.8985	126.828	1.73979	0.0591015	NM_001199186	Slc44a2	solute carrier family 44, member 2	9 A3|9	NM_001199186	RefSeq	Mus musculus solute carrier family 44, member 2 (Slc44a2), transcript variant 1, mRNA.	FALSE	GO:0006810 // GO:0007165 // GO:0043123	transport // signal transduction // positive regulation of I-kappaB kinase/NF-kappaB cascade	GO:0005575 // GO:0016020 // GO:0016021	cellular_component // membrane // integral to membrane	GO:0004871	signal transducer activity	---	---	6.1845	6.94575
10583669	6.01039	6.41883	5.84767	8.68648	7.72976	7.11342	3	3	6.0923	7.84322	0.294255	0.792644	1.2874	0.169519	0.186886	0.204615	0.38208	6.99713	22	3.48685	5.06e-07	0.999945	0.99978	5.06e-07	0.046459	0.0179888	5.73e-05	69.2024	254.245	3.67393	0.0873603	NM_001198794	AB124611	cDNA sequence AB124611	9 A3|9	NM_001198794	RefSeq	Mus musculus cDNA sequence AB124611 (AB124611), transcript variant 1, mRNA.	FALSE	GO:0008150	biological_process	GO:0005575 // GO:0016020 // GO:0016021	cellular_component // membrane // integral to membrane	GO:0003674	molecular_function	---	---	6.0923	7.84322
10590957	3.6207	3.55961	3.63328	4.10229	4.24064	3.895	3	3	3.60453	4.07931	0.0394049	0.173963	1.13172	0.158432	0.142552	0.15199	0.154842	3.79004	22	1.03788	0.00100508	0.983927	0.938467	0.00100508	0.310493	1	0.019518	12.1669	16.9856	1.39605	0.0151368	NM_010242	Fut4	fucosyltransferase 4	9 A2|9 3.0 cM	NM_010242	RefSeq	Mus musculus fucosyltransferase 4 (Fut4), mRNA.	FALSE	GO:0006486 // GO:0036065 // GO:0036065	protein glycosylation // fucosylation // fucosylation	GO:0005794 // GO:0009986 // GO:0016020 // GO:0016021 // GO:0071944	Golgi apparatus // cell surface // membrane // integral to membrane // cell periphery	GO:0008417 // GO:0016740 // GO:0016757 // GO:0046920	fucosyltransferase activity // transferase activity // transferase activity, transferring glycosyl groups // alpha-(1->3)-fucosyltransferase activity	---	---	3.60453	4.07931
10583326	6.43365	6.50403	6.37432	7.06959	7.03046	7.03857	3	3	6.43733	7.04621	0.0649338	0.0206524	1.09459	0.122204	0.239269	0.119761	0.228304	4.09064	22	3.63408	0.000483511	0.990655	0.963604	0.000483511	0.258684	1	0.011333	86.721	132.175	1.52414	5.46e-05	ENSMUST00000061568	Slc36a4	solute carrier family 36 (proton/amino acid symporter), member 4	9 A2|9	ENSMUST00000061568	ENSEMBL	cdna:known chromosome:NCBIM37:9:15514183:15546828:1 gene:ENSMUSG00000043885 gene_biotype:protein_coding transcript_biotype:protein_coding	FALSE	GO:0006810 // GO:0006865 // GO:0015808 // GO:0015824 // GO:0015827	transport // amino acid transport // L-alanine transport // proline transport // tryptophan transport	GO:0005575 // GO:0016020 // GO:0016021	cellular_component // membrane // integral to membrane	GO:0003674 // GO:0015293	molecular_function // symporter activity	---	---	6.43733	7.04621
10583008	3.71216	3.5093	3.97918	8.16578	5.54518	4.74599	3	3	3.73355	6.15232	0.235668	1.78891	1.64785	0.175859	0.22187	0.195482	0.791584	5.13812	22	16.3976	3.77e-05	0.998609	0.994464	3.77e-05	0.136693	1	0.00159527	13.4212	120.234	8.9585	0.270852	NM_009808	Casp12	caspase 12	9 A1|9 1.11 cM	NM_009808	RefSeq	Mus musculus caspase 12 (Casp12), mRNA.	FALSE	GO:0006508 // GO:0006508 // GO:0006915 // GO:0006917 // GO:0006926 // GO:0016540 // GO:0030968 // GO:0042981 // GO:0043065 // GO:0043280 // GO:0070059	proteolysis // proteolysis // apoptotic process // induction of apoptosis // virus-infected cell apoptotic process // protein autoprocessing // endoplasmic reticulum unfolded protein response // regulation of apoptotic process // positive regulation of apoptotic process // positive regulation of cysteine-type endopeptidase activity involved in apoptotic process // intrinsic apoptotic signaling pa…	GO:0005622 // GO:0005634 // GO:0005783 // GO:0005792 // GO:0005829	intracellular // nucleus // endoplasmic reticulum // microsome // cytosol	GO:0002020 // GO:0004175 // GO:0004197 // GO:0005515 // GO:0008233 // GO:0008234 // GO:0016787	protease binding // endopeptidase activity // cysteine-type endopeptidase activity // protein binding // peptidase activity // cysteine-type peptidase activity // hydrolase activity	---	---	3.73355	6.15232
10582997	4.40391	4.4751	4.17439	7.98158	5.79663	5.11856	3	3	4.35113	6.29893	0.15715	1.49614	1.44765	0.181235	0.192211	0.185338	0.663759	4.89543	22	12.826	6.79e-05	0.997841	0.991426	6.79e-05	0.158334	1	0.00250922	20.4885	114.36	5.58165	0.247979	ENSMUST00000027012	Casp4	caspase 4, apoptosis-related cysteine peptidase	9 A1|9 1.1 cM	ENSMUST00000027012	ENSEMBL	cdna:known chromosome:NCBIM37:9:5308849:5336783:1 gene:ENSMUSG00000033538 gene_biotype:protein_coding transcript_biotype:protein_coding	FALSE	GO:0006508 // GO:0006915 // GO:0006917 // GO:0042981 // GO:0043066 // GO:0043066	proteolysis // apoptotic process // induction of apoptosis // regulation of apoptotic process // negative regulation of apoptotic process // negative regulation of apoptotic process	GO:0005622 // GO:0043005 // GO:0043025 // GO:0043234	intracellular // neuron projection // neuronal cell body // protein complex	GO:0004197 // GO:0008233 // GO:0008234 // GO:0016787 // GO:0097110	cysteine-type endopeptidase activity // peptidase activity // cysteine-type peptidase activity // hydrolase activity // scaffold protein binding	---	---	4.35113	6.29893
10583133	4.14508	4.40622	4.15683	4.84756	4.7726	4.4709	3	3	4.23604	4.69702	0.147492	0.199377	1.10882	0.136209	0.172349	0.144297	0.185017	3.4029	22	1.64404	0.00255359	0.968126	0.882551	0.00255359	0.391421	1	0.0392927	18.9111	26.1001	1.38015	0.0358658	ENSMUST00000168792	Mmp7	matrix metallopeptidase 7	9 A1|9 1.0 cM	ENSMUST00000168792	ENSEMBL	cdna:known chromosome:NCBIM37:9:7692086:7699585:1 gene:ENSMUSG00000018623 gene_biotype:protein_coding transcript_biotype:protein_coding	FALSE	GO:0002779 // GO:0006508 // GO:0008152 // GO:0030574 // GO:0042127 // GO:0042493 // GO:0042742 // GO:0050829 // GO:0050830	antibacterial peptide secretion // proteolysis // metabolic process // collagen catabolic process // regulation of cell proliferation // response to drug // defense response to bacterium // defense response to Gram-negative bacterium // defense response to Gram-positive bacterium	GO:0005576 // GO:0005578 // GO:0031012	extracellular region // proteinaceous extracellular matrix // extracellular matrix	GO:0004222 // GO:0008233 // GO:0008237 // GO:0008270 // GO:0016787 // GO:0046872	metalloendopeptidase activity // peptidase activity // metallopeptidase activity // zinc ion binding // hydrolase activity // metal ion binding	---	---	4.23604	4.69702
10582985	3.91359	3.92605	4.03323	5.6994	5.2284	4.86339	3	3	3.95762	5.26373	0.0657707	0.419128	1.33002	0.147984	0.181735	0.143857	0.248927	7.86852	22	2.99422	7.76e-08	0.999987	0.999946	7.76e-08	0.0290628	0.00276064	1.43e-05	15.5477	39.5202	2.54187	0.0230754	ENSMUST00000027015	Casp1	caspase 1	9 A1|9 1.0 cM	ENSMUST00000027015	ENSEMBL	cdna:known chromosome:NCBIM37:9:5298517:5307265:1 gene:ENSMUSG00000025888 gene_biotype:protein_coding transcript_biotype:protein_coding	FALSE	GO:0001666 // GO:0001666 // GO:0001774 // GO:0006508 // GO:0006915 // GO:0006917 // GO:0006917 // GO:0007520 // GO:0007613 // GO:0008219 // GO:0014070 // GO:0016485 // GO:0016485 // GO:0032496 // GO:0032611 // GO:0033198 // GO:0042221 // GO:0042493 // GO:0042981 // GO:0043065 // GO:0046010 // GO:0050715 // GO:0050715 // GO:0050717 // GO:0050718 // GO:0050718 // GO:0071310	response to hypoxia // response to hypoxia // microglial cell activation // proteolysis // apoptotic process // induction of apoptosis // induction of apoptosis // myoblast fusion // memory // cell death // response to organic cyclic compound // protein processing // protein processing // response to lipopolysaccharide // interleukin-1 beta production // response to ATP // response to chemical st…	GO:0005576 // GO:0005622 // GO:0005634 // GO:0005737 // GO:0005737 // GO:0043005 // GO:0043234	extracellular region // intracellular // nucleus // cytoplasm // cytoplasm // neuron projection // protein complex	GO:0004197 // GO:0005515 // GO:0008233 // GO:0008234 // GO:0016787 // GO:0097110	cysteine-type endopeptidase activity // protein binding // peptidase activity // cysteine-type peptidase activity // hydrolase activity // scaffold protein binding	---	---	3.95762	5.26373
10583056	4.09366	4.24894	4.1658	5.09182	6.99034	5.42682	3	3	4.16947	5.83633	0.077706	1.01335	1.39978	0.163562	0.230899	0.159432	0.484945	5.65562	22	9.25198	1.09e-05	0.999449	0.997804	1.09e-05	0.100288	0.389233	0.0005979	18.0117	68.0884	3.78023	0.166458	ENSMUST00000005950	Mmp12	matrix metallopeptidase 12	9 A1|9 1.0 cM	ENSMUST00000005950	ENSEMBL	cdna:known chromosome:NCBIM37:9:7347374:7360461:1 gene:ENSMUSG00000049723 gene_biotype:protein_coding transcript_biotype:protein_coding	FALSE	GO:0006508 // GO:0008152 // GO:0035313 // GO:0060054	proteolysis // metabolic process // wound healing, spreading of epidermal cells // positive regulation of epithelial cell proliferation involved in wound healing	GO:0005576 // GO:0005578 // GO:0031012	extracellular region // proteinaceous extracellular matrix // extracellular matrix	GO:0004222 // GO:0005509 // GO:0008233 // GO:0008237 // GO:0008270 // GO:0016787 // GO:0046872	metalloendopeptidase activity // calcium ion binding // peptidase activity // metallopeptidase activity // zinc ion binding // hydrolase activity // metal ion binding	---	---	4.16947	5.83633
10583207	5.29822	5.12605	5.52584	6.01949	5.66024	5.81061	3	3	5.3167	5.83011	0.200535	0.180417	1.09657	0.131203	0.219086	0.151529	0.222606	3.30227	22	2.15816	0.00324458	0.962066	0.862158	0.00324458	0.415276	1	0.0471851	40.1141	57.1893	1.42566	0.0317728	NM_001013813	Maml2	mastermind like 2 (Drosophila)	9 A1|9	NM_001013813	RefSeq	Mus musculus mastermind like 2 (Drosophila) (Maml2), transcript variant 1, mRNA.	FALSE	GO:0007219 // GO:0045944	Notch signaling pathway // positive regulation of transcription from RNA polymerase II promoter	GO:0005634 // GO:0005794	nucleus // Golgi apparatus	GO:0003713	transcription coactivator activity	---	---	5.3167	5.83011
10583203	3.2242	3.87244	3.56751	4.02193	4.20038	4.05028	3	3	3.55472	4.09086	0.324311	0.0958962	1.15083	0.174554	0.154396	0.216385	0.152784	3.50574	22	2.00585	0.0019964	0.97337	0.900655	0.0019964	0.368266	1	0.0325624	11.9489	17.0655	1.4282	0.0374851	NR_028271	Phxr4	per-hexamer repeat gene 4	9 A1|9	NR_028271	RefSeq	Mus musculus per-hexamer repeat gene 4 (Phxr4), non-coding RNA.	FALSE	GO:0008150	biological_process	GO:0005575	cellular_component	GO:0003674	molecular_function	---	---	3.55472	4.09086
10583112	3.62595	3.86273	3.47847	5.26395	4.69932	4.40141	3	3	3.65571	4.78823	0.193849	0.43809	1.30979	0.151347	0.153171	0.1663	0.237115	6.77292	22	2.03298	8.33e-07	0.99992	0.999681	8.33e-07	0.0526326	0.0296138	8.3e-05	12.6799	28.5123	2.24863	0.0392228	ENSMUST00000093896	Mmp27	matrix metallopeptidase 27	9 A1|9	ENSMUST00000093896	ENSEMBL	cdna:known chromosome:NCBIM37:9:7571458:7581393:1 gene:ENSMUSG00000070323 gene_biotype:protein_coding transcript_biotype:protein_coding	FALSE	GO:0006508 // GO:0008150	proteolysis // biological_process	GO:0005575	cellular_component	GO:0003674 // GO:0008233 // GO:0008237 // GO:0016787 // GO:0046872	molecular_function // peptidase activity // metallopeptidase activity // hydrolase activity // metal ion binding	---	---	3.65571	4.78823
10583100	3.03759	3.19892	3.14222	7.94691	5.5815	4.04188	3	3	3.12624	5.85676	0.0818427	1.96701	1.87342	0.192587	0.195246	0.186911	0.859148	5.37894	22	21.1283	2.12e-05	0.999098	0.996406	2.12e-05	0.118263	0.752144	0.00100443	8.7409	103.702	11.864	0.25818	NM_008611	Mmp8	matrix metallopeptidase 8	9 A1|9	NM_008611	RefSeq	Mus musculus matrix metallopeptidase 8 (Mmp8), mRNA.	FALSE	GO:0006508 // GO:0008152 // GO:0030574	proteolysis // metabolic process // collagen catabolic process	GO:0005576 // GO:0005578 // GO:0005615 // GO:0031012	extracellular region // proteinaceous extracellular matrix // extracellular space // extracellular matrix	GO:0004222 // GO:0004252 // GO:0005509 // GO:0008233 // GO:0008237 // GO:0008270 // GO:0016787 // GO:0046872	metalloendopeptidase activity // serine-type endopeptidase activity // calcium ion binding // peptidase activity // metallopeptidase activity // zinc ion binding // hydrolase activity // metal ion binding	GenMAPP	Matrix_Metalloproteinases	3.12624	5.85676
10581813	5.05502	5.60099	5.34123	7.28834	6.87897	6.47868	3	3	5.33241	6.882	0.273092	0.404837	1.2906	0.14341	0.191228	0.179601	0.251082	8.69423	22	1.9544	1.44e-08	0.999996	0.999985	1.44e-08	0.019074	0.000513178	4.51e-06	40.773	121.067	2.96929	0.0157978	ENSMUST00000120432	Mlkl	mixed lineage kinase domain-like	8|8 D3	ENSMUST00000120432	ENSEMBL	cdna:known chromosome:NCBIM37:8:113835700:113862077:-1 gene:ENSMUSG00000012519 gene_biotype:protein_coding transcript_biotype:protein_coding	FALSE	GO:0006468	protein phosphorylation	---	---	GO:0004672 // GO:0005524 // GO:0016772	protein kinase activity // ATP binding // transferase activity, transferring phosphorus-containing groups	---	---	5.33241	6.882
10581479	4.38736	5.85719	5.24683	8.27469	6.22778	5.47091	3	3	5.1638	6.6578	0.738426	1.45051	1.28932	0.140416	0.316775	0.342147	0.688307	3.36651	22	4.04704	0.00278507	0.966048	0.875495	0.00278507	0.399911	1	0.0420707	38.9558	142.997	3.67074	0.285647	NM_021491	Smpd3	sphingomyelin phosphodiesterase 3, neutral	8|8 D2	NM_021491	RefSeq	Mus musculus sphingomyelin phosphodiesterase 3, neutral (Smpd3), mRNA.	FALSE	GO:0006684 // GO:0006950 // GO:0007049 // GO:0007165 // GO:0007275 // GO:0008152 // GO:0030072	sphingomyelin metabolic process // response to stress // cell cycle // signal transduction // multicellular organismal development // metabolic process // peptide hormone secretion	GO:0000137 // GO:0005794 // GO:0005886 // GO:0016020	Golgi cis cisterna // Golgi apparatus // plasma membrane // membrane	GO:0004767 // GO:0004767 // GO:0016787 // GO:0046872	sphingomyelin phosphodiesterase activity // sphingomyelin phosphodiesterase activity // hydrolase activity // metal ion binding	---	---	5.1638	6.6578
10580875	7.59827	7.58492	7.82936	6.79065	6.90032	7.14771	3	3	7.67085	6.94623	0.137436	0.182903	-1.10432	0.121047	0.235889	0.12944	0.23805	-4.6319	22	3.3822	0.000128917	0.996512	0.986201	0.000128917	0.18589	1	0.00407819	204.405	123.988	0.60658	0.00554774	NM_008187	Gtl3	gene trap locus 3	8|8 C5	NM_008187	RefSeq	Mus musculus gene trap locus 3 (Gtl3), mRNA.	FALSE	---	---	GO:0005929	cilium	---	---	---	---	7.67085	6.94623
10580504	5.27027	5.26498	5.17985	6.04762	5.68389	5.67011	3	3	5.23837	5.80054	0.0507455	0.214091	1.10732	0.139126	0.232697	0.134405	0.239914	3.54078	22	3.18628	0.00183526	0.974962	0.906238	0.00183526	0.360656	1	0.0305937	37.7645	56.1575	1.48705	0.0219842	NM_027840	Snx20	sorting nexin 20	8|8 C4	NM_027840	RefSeq	Mus musculus sorting nexin 20 (Snx20), mRNA.	FALSE	GO:0006810 // GO:0007154 // GO:0015031	transport // cell communication // protein transport	GO:0005634 // GO:0005737 // GO:0005768 // GO:0005886 // GO:0016020	nucleus // cytoplasm // endosome // plasma membrane // membrane	GO:0008289 // GO:0035091	lipid binding // phosphatidylinositol binding	---	---	5.23837	5.80054
10573128	5.36441	5.3936	5.36413	7.00195	7.02046	6.51515	3	3	5.37405	6.84585	0.0169366	0.286549	1.27387	0.119189	0.216927	0.113871	0.240226	9.5891	22	4.45052	2.58e-09	0.999999	0.999996	2.58e-09	0.0123913	9.16e-05	1.33e-06	41.4734	116.489	2.80876	0.00390723	NM_001111304	Tbc1d9	TBC1 domain family, member 9	8|8 C3	NM_001111304	RefSeq	Mus musculus TBC1 domain family, member 9 (Tbc1d9), transcript variant 1, mRNA.	FALSE	GO:0008150 // GO:0032313	biological_process // regulation of Rab GTPase activity	GO:0005575 // GO:0005622	cellular_component // intracellular	GO:0003674 // GO:0005096 // GO:0005097 // GO:0005509	molecular_function // GTPase activator activity // Rab GTPase activator activity // calcium ion binding	---	---	5.37405	6.84585
10572591	8.04405	7.42616	8.10887	6.36098	7.31552	7.50376	3	3	7.85969	7.06008	0.37685	0.612715	-1.11326	0.124941	0.233884	0.20003	0.343492	-3.48427	22	2.94878	0.00210193	0.972348	0.897091	0.00210193	0.373	1	0.0338796	237.33	140.992	0.594076	0.0966416	NM_029865	Ocel1	occludin/ELL domain containing 1	8|8 C1	NM_029865	RefSeq	Mus musculus occludin/ELL domain containing 1 (Ocel1), mRNA.	FALSE	GO:0008150	biological_process	GO:0005575	cellular_component	GO:0003674	molecular_function	---	---	7.85969	7.06008
10579468	4.3323	4.79021	4.43816	5.21323	5.1522	4.90364	3	3	4.52023	5.08969	0.239731	0.16399	1.12598	0.149954	0.174165	0.175759	0.180181	3.91859	22	1.05095	0.000735425	0.987244	0.950752	0.000735425	0.287231	1	0.0155282	23.1639	34.1966	1.47629	0.0252018	NM_001163042	Haus8	4HAUS augmin-like complex, subunit 8	8|8 C1	NM_001163042	RefSeq	Mus musculus 4HAUS augmin-like complex, subunit 8 (Haus8), transcript variant 1, mRNA.	FALSE	GO:0007049 // GO:0007067 // GO:0051225 // GO:0051297 // GO:0051301	cell cycle // mitosis // spindle assembly // centrosome organization // cell division	GO:0005737 // GO:0005813 // GO:0005856 // GO:0005874 // GO:0070652	cytoplasm // centrosome // cytoskeleton // microtubule // HAUS complex	GO:0003674	molecular_function	---	---	4.52023	5.08969
10578771	4.86224	4.76353	4.52289	5.78142	5.18844	5.59001	3	3	4.71622	5.51996	0.174553	0.302635	1.17042	0.137887	0.202249	0.151077	0.232031	5.02785	22	2.35883	4.93e-05	0.998302	0.993248	4.93e-05	0.146116	1	0.00196542	26.4124	46.5451	1.76225	0.0242362	NM_144731	Galnt7	UDP-N-acetyl-alpha-D-galactosamine: polypeptide N-acetylgalactosaminyltransferase 7	8|8 B3.2	NM_144731	RefSeq	Mus musculus UDP-N-acetyl-alpha-D-galactosamine: polypeptide N-acetylgalactosaminyltransferase 7 (Galnt7), transcript variant 1, mRNA.	FALSE	GO:0006493	protein O-linked glycosylation	GO:0005794 // GO:0016020 // GO:0016021	Golgi apparatus // membrane // integral to membrane	GO:0004653 // GO:0016740 // GO:0016757	polypeptide N-acetylgalactosaminyltransferase activity // transferase activity // transferase activity, transferring glycosyl groups	---	---	4.71622	5.51996
10578649	7.09639	7.13979	7.28864	6.14824	6.51956	6.58932	3	3	7.17494	6.41904	0.10083	0.237102	-1.11776	0.127345	0.214342	0.128806	0.228007	-4.99954	22	3.13348	5.27e-05	0.998213	0.992895	5.27e-05	0.148644	1	0.00208609	144.739	86.3206	0.596388	0.00398316	NM_011857	Odz3	odd Oz/ten-m homolog 3 (Drosophila)	8|8 B2	NM_011857	RefSeq	Mus musculus odd Oz/ten-m homolog 3 (Drosophila) (Odz3), transcript variant 1, mRNA.	FALSE	---	---	GO:0005887	integral to plasma membrane	---	---	---	---	7.17494	6.41904
10571634	4.74492	4.26125	4.56254	3.99079	4.11672	4.08504	3	3	4.5229	4.06418	0.24426	0.0655048	-1.11287	0.146307	0.125942	0.17409	0.123286	-3.72449	22	1.99397	0.00117815	0.981927	0.931155	0.00117815	0.323026	1	0.022025	23.2067	16.7393	0.721313	0.0456866	NM_026278	Lrp2bp	Lrp2 binding protein	8|8 B2	NM_026278	RefSeq	Mus musculus Lrp2 binding protein (Lrp2bp), mRNA.	FALSE	GO:0008150	biological_process	GO:0005737	cytoplasm	GO:0005515	protein binding	---	---	4.5229	4.06418
10578493	5.06002	5.36224	5.27527	6.0885	6.14517	5.55241	3	3	5.23251	5.9287	0.15558	0.327102	1.13305	0.152574	0.247297	0.159886	0.273952	3.80152	22	2.93582	0.000977468	0.984254	0.939671	0.000977468	0.308346	1	0.0190443	37.7399	61.9178	1.64064	0.0373296	NM_126166	Tlr3	toll-like receptor 3	8|8 B2	NM_126166	RefSeq	Mus musculus toll-like receptor 3 (Tlr3), mRNA.	FALSE	GO:0001934 // GO:0002224 // GO:0002282 // GO:0006952 // GO:0006954 // GO:0007165 // GO:0007252 // GO:0009615 // GO:0032481 // GO:0032722 // GO:0032728 // GO:0032735 // GO:0032755 // GO:0032755 // GO:0032755 // GO:0032757 // GO:0032760 // GO:0032760 // GO:0034123 // GO:0034346 // GO:0042346 // GO:0043123 // GO:0043123 // GO:0043123 // GO:0043330 // GO:0043331 // GO:0045078 // GO:0045080 // GO:0045…	positive regulation of protein phosphorylation // toll-like receptor signaling pathway // microglial cell activation involved in immune response // defense response // inflammatory response // signal transduction // I-kappaB phosphorylation // response to virus // positive regulation of type I interferon production // positive regulation of chemokine production // positive regulation of interfero…	GO:0005622 // GO:0005737 // GO:0005768 // GO:0005783 // GO:0009986 // GO:0016020 // GO:0016021	intracellular // cytoplasm // endosome // endoplasmic reticulum // cell surface // membrane // integral to membrane	GO:0003723 // GO:0003725 // GO:0004872 // GO:0005515	RNA binding // double-stranded RNA binding // receptor activity // protein binding	---	---	5.23251	5.9287
10579313	6.34341	6.32242	6.22297	7.87594	6.78495	6.55776	3	3	6.29627	7.07289	0.064339	0.704684	1.12335	0.141892	0.226826	0.138042	0.370216	3.40444	22	7.19266	0.00254422	0.968211	0.882842	0.00254422	0.391065	1	0.0392132	78.6414	146.463	1.86241	0.202247	NM_133772	Ssbp4	single stranded DNA binding protein 4	8|8	NM_133772	RefSeq	Mus musculus single stranded DNA binding protein 4 (Ssbp4), mRNA.	FALSE	GO:0008150	biological_process	GO:0005575	cellular_component	GO:0003674	molecular_function	---	---	6.29627	7.07289
10582811	8.16247	8.15389	8.24829	5.20191	5.29997	5.16324	3	3	8.18822	5.22171	0.0522028	0.0704789	-1.56811	0.106763	0.225524	0.1042	0.217119	-21.3353	22	4.34171	3.33e-16	1	1	3.33e-16	0.000233909	1.18e-11	5.92e-12	291.803	37.3455	0.127982	2.17e-06	NM_001164598	Irf2bp2	interferon regulatory factor 2 binding protein 2	8 E2|8	NM_001164598	RefSeq	Mus musculus interferon regulatory factor 2 binding protein 2 (Irf2bp2), mRNA.	FALSE	GO:0000122	negative regulation of transcription from RNA polymerase II promoter	GO:0005634	nucleus	GO:0003714	transcription corepressor activity	---	---	8.18822	5.22171
10582626	7.50841	7.44109	7.54772	6.44903	7.07395	7.11595	3	3	7.49908	6.87964	0.0539247	0.373513	-1.09004	0.12614	0.184854	0.122448	0.237551	-4.01453	22	3.76368	0.00058215	0.989274	0.958373	0.00058215	0.270958	1	0.0130267	180.988	120.271	0.664524	0.0230945	NM_019552	Abcb10	ATP-binding cassette, sub-family B (MDR/TAP), member 10	8 E2|8	NM_019552	RefSeq	Mus musculus ATP-binding cassette, sub-family B (MDR/TAP), member 10 (Abcb10), nuclear gene encoding mitochondrial protein, mRNA.	FALSE	GO:0006810 // GO:0055085	transport // transmembrane transport	GO:0005739 // GO:0005743 // GO:0016020 // GO:0016021 // GO:0032592	mitochondrion // mitochondrial inner membrane // membrane // integral to membrane // integral to mitochondrial membrane	GO:0000166 // GO:0005215 // GO:0005524 // GO:0015421 // GO:0016887 // GO:0017111 // GO:0042626 // GO:0042803	nucleotide binding // transporter activity // ATP binding // oligopeptide-transporting ATPase activity // ATPase activity // nucleoside-triphosphatase activity // ATPase activity, coupled to transmembrane movement of substances // protein homodimerization activity	---	---	7.49908	6.87964
10582287	8.73125	9.1684	8.97444	7.88731	8.13195	8.58912	3	3	8.95803	8.20279	0.219036	0.356233	-1.09207	0.125408	0.217381	0.151725	0.256966	-4.3835	22	2.86839	0.000236432	0.994515	0.978416	0.000236432	0.216335	1	0.00654955	501.126	300.797	0.600242	0.031673	NM_007608	Car5a	carbonic anhydrase 5a, mitochondrial	8 E1|8 67.0 cM	NM_007608	RefSeq	Mus musculus carbonic anhydrase 5a, mitochondrial (Car5a), nuclear gene encoding mitochondrial protein, mRNA.	FALSE	GO:0006094 // GO:0006730 // GO:0008152	gluconeogenesis // one-carbon metabolic process // metabolic process	GO:0005739 // GO:0005739	mitochondrion // mitochondrion	GO:0004089 // GO:0004089 // GO:0008270 // GO:0016829 // GO:0046872	carbonate dehydratase activity // carbonate dehydratase activity // zinc ion binding // lyase activity // metal ion binding	---	---	8.95803	8.20279
10576235	4.77388	4.65147	4.60585	5.7009	6.134	4.95789	3	3	4.67706	5.59759	0.0868903	0.594822	1.19682	0.13498	0.23617	0.133925	0.339169	4.37239	22	6.41364	0.000242938	0.994403	0.977981	0.000242938	0.217808	1	0.00669624	25.6133	51.1083	1.99538	0.0879415	NM_007876	Dpep1	dipeptidase 1 (renal)	8 E1|8 67.0 cM	NM_007876	RefSeq	Mus musculus dipeptidase 1 (renal) (Dpep1), mRNA.	FALSE	GO:0006508 // GO:0016999 // GO:0030336 // GO:0035690 // GO:0043066 // GO:0043154 // GO:0050667	proteolysis // antibiotic metabolic process // negative regulation of cell migration // cellular response to drug // negative regulation of apoptotic process // negative regulation of cysteine-type endopeptidase activity involved in apoptotic process // homocysteine metabolic process	GO:0005886 // GO:0016020 // GO:0031225 // GO:0042995 // GO:0045177	plasma membrane // membrane // anchored to membrane // cell projection // apical part of cell	GO:0008233 // GO:0008235 // GO:0008237 // GO:0008239 // GO:0008270 // GO:0016787 // GO:0016805 // GO:0043027 // GO:0046872 // GO:0070573 // GO:0072341	peptidase activity // metalloexopeptidase activity // metallopeptidase activity // dipeptidyl-peptidase activity // zinc ion binding // hydrolase activity // dipeptidase activity // cysteine-type endopeptidase inhibitor activity involved in apoptotic process // metal ion binding // metallodipeptidase activity // modified amino acid binding	---	---	4.67706	5.59759
10576034	6.21953	6.18062	5.94407	7.59842	7.8936	7.31931	3	3	6.11474	7.60378	0.149076	0.287183	1.24352	0.129044	0.215392	0.138489	0.239106	9.33381	22	2.98091	4.17e-09	0.999998	0.999994	4.17e-09	0.0139776	0.000148199	1.81e-06	69.5403	197.103	2.83437	0.00513635	NM_008320	Irf8	interferon regulatory factor 8	8 E1|8 65.0 cM	NM_008320	RefSeq	Mus musculus interferon regulatory factor 8 (Irf8), mRNA.	FALSE	GO:0006351 // GO:0006355 // GO:0006909 // GO:0006955 // GO:0009617 // GO:0030099 // GO:0032729 // GO:0032735 // GO:0042742 // GO:0042832 // GO:0044130 // GO:0045893 // GO:0071222	transcription, DNA-dependent // regulation of transcription, DNA-dependent // phagocytosis // immune response // response to bacterium // myeloid cell differentiation // positive regulation of interferon-gamma production // positive regulation of interleukin-12 production // defense response to bacterium // defense response to protozoan // negative regulation of growth of symbiont in host // posi…	GO:0005634	nucleus	GO:0000975 // GO:0003677 // GO:0003700 // GO:0005515	regulatory region DNA binding // DNA binding // sequence-specific DNA binding transcription factor activity // protein binding	---	---	6.11474	7.60378
10575799	5.7058	5.8109	5.57625	7.06701	6.65145	6.28095	3	3	5.69765	6.66647	0.11754	0.393243	1.17004	0.134467	0.28023	0.137657	0.315446	4.87557	22	5.25114	7.12e-05	0.997762	0.991113	7.12e-05	0.160256	1	0.00259803	52.0141	104.124	2.00185	0.0344895	NM_172285	Plcg2	phospholipase C, gamma 2	8 E1|8 62.0 cM	NM_172285	RefSeq	Mus musculus phospholipase C, gamma 2 (Plcg2), mRNA.	FALSE	GO:0002316 // GO:0006629 // GO:0006661 // GO:0007165 // GO:0007204 // GO:0008152 // GO:0009395 // GO:0010468 // GO:0016042 // GO:0030183 // GO:0032026 // GO:0032237 // GO:0032496 // GO:0032959 // GO:0033198 // GO:0035556 // GO:0043069 // GO:0050852 // GO:0050853 // GO:0051209 // GO:0051209	follicular B cell differentiation // lipid metabolic process // phosphatidylinositol biosynthetic process // signal transduction // elevation of cytosolic calcium ion concentration // metabolic process // phospholipid catabolic process // regulation of gene expression // lipid catabolic process // B cell differentiation // response to magnesium ion // activation of store-operated calcium channel …	GO:0005624 // GO:0005829 // GO:0005886	membrane fraction // cytosol // plasma membrane	GO:0004435 // GO:0004629 // GO:0004871 // GO:0005515 // GO:0005543 // GO:0008081 // GO:0016787	phosphatidylinositol phospholipase C activity // phospholipase C activity // signal transducer activity // protein binding // phospholipid binding // phosphoric diester hydrolase activity // hydrolase activity	GenMAPP	Smooth_muscle_contraction	5.69765	6.66647
10576090	8.40419	8.20677	8.55766	7.52578	8.05402	7.76942	3	3	8.38954	7.78307	0.175899	0.264384	-1.07792	0.123682	0.202349	0.139758	0.223454	-3.98557	22	2.55638	0.000624735	0.988697	0.956199	0.000624735	0.275775	1	0.0137631	337.009	222.745	0.660947	0.0265731	NM_009569	Zfpm1	zinc finger protein, multitype 1	8 E1|8	NM_009569	RefSeq	Mus musculus zinc finger protein, multitype 1 (Zfpm1), mRNA.	FALSE	GO:0000122 // GO:0000122 // GO:0000122 // GO:0003151 // GO:0003181 // GO:0003192 // GO:0003195 // GO:0006351 // GO:0006355 // GO:0007507 // GO:0010724 // GO:0030218 // GO:0030218 // GO:0030219 // GO:0030219 // GO:0030220 // GO:0030851 // GO:0032091 // GO:0032642 // GO:0035162 // GO:0035855 // GO:0045078 // GO:0045403 // GO:0045599 // GO:0045944 // GO:0048872 // GO:0055008 // GO:0060318 // GO:0060…	negative regulation of transcription from RNA polymerase II promoter // negative regulation of transcription from RNA polymerase II promoter // negative regulation of transcription from RNA polymerase II promoter // outflow tract morphogenesis // atrioventricular valve morphogenesis // mitral valve formation // tricuspid valve formation // transcription, DNA-dependent // regulation of transcripti…	GO:0005622 // GO:0005634 // GO:0005667 // GO:0005737 // GO:0017053	intracellular // nucleus // transcription factor complex // cytoplasm // transcriptional repressor complex	GO:0001078 // GO:0001085 // GO:0001102 // GO:0003676 // GO:0003677 // GO:0003714 // GO:0005515 // GO:0008134 // GO:0008270 // GO:0046872	RNA polymerase II core promoter proximal region sequence-specific DNA binding transcription factor activity involved in negative regulation of transcription // RNA polymerase II transcription factor binding // RNA polymerase II activating transcription factor binding // nucleic acid binding // DNA binding // transcription corepressor activity // protein binding // transcription factor binding // …	---	---	8.38954	7.78307
10575706	6.63321	6.81662	6.69116	6.22593	6.26943	6.19555	3	3	6.71366	6.2303	0.0937527	0.0371357	-1.07758	0.124002	0.190349	0.124807	0.18218	-3.79116	22	2.1307	0.00100236	0.983959	0.938585	0.00100236	0.310284	1	0.0194758	105.106	75.0937	0.714454	0.00191942	NM_019573	Wwox	WW domain-containing oxidoreductase	8 E1|8	NM_019573	RefSeq	Mus musculus WW domain-containing oxidoreductase (Wwox), mRNA.	FALSE	GO:0001649 // GO:0006915 // GO:0006917 // GO:0008152 // GO:0016055 // GO:0030178 // GO:0043065 // GO:0045944 // GO:0048705 // GO:0055114 // GO:0071560 // GO:0071560	osteoblast differentiation // apoptotic process // induction of apoptosis // metabolic process // Wnt receptor signaling pathway // negative regulation of Wnt receptor signaling pathway // positive regulation of apoptotic process // positive regulation of transcription from RNA polymerase II promoter // skeletal system morphogenesis // oxidation-reduction process // cellular response to transform…	GO:0005634 // GO:0005634 // GO:0005737 // GO:0005739 // GO:0005794 // GO:0005829	nucleus // nucleus // cytoplasm // mitochondrion // Golgi apparatus // cytosol	GO:0000166 // GO:0001105 // GO:0005515 // GO:0016491 // GO:0019899 // GO:0019899	nucleotide binding // RNA polymerase II transcription coactivator activity // protein binding // oxidoreductase activity // enzyme binding // enzyme binding	---	---	6.71366	6.2303
10582376	6.59247	6.73247	6.55284	7.07798	7.54098	7.12425	3	3	6.62593	7.24774	0.0943732	0.255004	1.09384	0.136562	0.191934	0.136283	0.212868	4.26102	22	2.43968	0.000318927	0.993144	0.97312	0.000318927	0.233142	1	0.00828953	98.9075	153.619	1.55316	0.0311263	NM_001037298	Fam38a	family with sequence similarity 38, member A	8 E1|8	NM_001037298	RefSeq	Mus musculus family with sequence similarity 38, member A (Fam38a), mRNA.	FALSE	GO:0033625 // GO:0033634 // GO:0042391 // GO:0050982	positive regulation of integrin activation // positive regulation of cell-cell adhesion mediated by integrin // regulation of membrane potential // detection of mechanical stimulus	GO:0005783 // GO:0005886	endoplasmic reticulum // plasma membrane	GO:0005261 // GO:0008381	cation channel activity // mechanically-gated ion channel activity	---	---	6.62593	7.24774
10575750	6.17897	6.16005	5.8689	6.66916	6.71125	6.86937	3	3	6.06931	6.74993	0.173816	0.105563	1.11214	0.145815	0.192369	0.157551	0.188859	4.7932	22	1.43692	8.7e-05	0.9974	0.989688	8.7e-05	0.168488	1	0.00303091	67.4674	107.824	1.59816	0.00336988	NM_021486	Bcmo1	beta-carotene 15,15'-monooxygenase	8 E1|8	NM_021486	RefSeq	Mus musculus beta-carotene 15,15'-monooxygenase (Bcmo1), transcript variant 1, mRNA.	FALSE	GO:0001523 // GO:0001523 // GO:0055114 // GO:0055114 // GO:0055114	retinoid metabolic process // retinoid metabolic process // oxidation-reduction process // oxidation-reduction process // oxidation-reduction process	---	---	GO:0003834 // GO:0003834 // GO:0003834 // GO:0004497 // GO:0016491 // GO:0046872	beta-carotene 15,15'-monooxygenase activity // beta-carotene 15,15'-monooxygenase activity // beta-carotene 15,15'-monooxygenase activity // monooxygenase activity // oxidoreductase activity // metal ion binding	---	---	6.06931	6.74993
10582162	6.31764	6.40002	6.34955	7.38949	7.0046	6.76255	3	3	6.35573	7.05221	0.04154	0.316174	1.10958	0.132579	0.223823	0.127644	0.252424	4.26476	22	3.91074	0.000316025	0.99319	0.973299	0.000316025	0.23261	1	0.00823217	81.9195	134.885	1.64656	0.0383696	NM_028071	Cotl1	coactosin-like 1 (Dictyostelium)	8 E1|8	NM_028071	RefSeq	Mus musculus coactosin-like 1 (Dictyostelium) (Cotl1), mRNA.	FALSE	GO:0050832	defense response to fungus	GO:0005575 // GO:0005622 // GO:0005737 // GO:0005856	cellular_component // intracellular // cytoplasm // cytoskeleton	GO:0003779 // GO:0003779 // GO:0005515 // GO:0019899 // GO:0019899	actin binding // actin binding // protein binding // enzyme binding // enzyme binding	---	---	6.35573	7.05221
10582303	7.24352	7.72314	7.54217	9.73256	9.12237	8.67415	3	3	7.50294	9.17636	0.242199	0.531268	1.22303	0.127808	0.286476	0.159735	0.354859	7.44806	22	4.93527	1.89e-07	0.999974	0.999895	1.89e-07	0.0363302	0.00673419	2.65e-05	183.075	605.514	3.30747	0.0321885	NM_007806	Cyba	cytochrome b-245, alpha polypeptide	8 E1|8	NM_007806	RefSeq	Mus musculus cytochrome b-245, alpha polypeptide (Cyba), mRNA.	FALSE	GO:0001938 // GO:0003106 // GO:0006801 // GO:0006810 // GO:0006954 // GO:0008217 // GO:0014895 // GO:0017004 // GO:0022900 // GO:0030307 // GO:0042554 // GO:0045087 // GO:0045730 // GO:0050665 // GO:0055114 // GO:0071310	positive regulation of endothelial cell proliferation // negative regulation of glomerular filtration by angiotensin // superoxide metabolic process // transport // inflammatory response // regulation of blood pressure // smooth muscle hypertrophy // cytochrome complex assembly // electron transport chain // positive regulation of cell growth // superoxide anion generation // innate immune respon…	GO:0005737 // GO:0005739 // GO:0005794 // GO:0016020 // GO:0016324 // GO:0030425 // GO:0043020 // GO:0043025 // GO:0097038	cytoplasm // mitochondrion // Golgi apparatus // membrane // apical plasma membrane // dendrite // NADPH oxidase complex // neuronal cell body // perinuclear endoplasmic reticulum	GO:0005515 // GO:0009055 // GO:0016175 // GO:0016491 // GO:0017124 // GO:0020037 // GO:0046872 // GO:0046982	protein binding // electron carrier activity // superoxide-generating NADPH oxidase activity // oxidoreductase activity // SH3 domain binding // heme binding // metal ion binding // protein heterodimerization activity	---	---	7.50294	9.17636
10574438	8.0469	8.17709	8.38973	8.96458	8.71743	8.63536	3	3	8.20457	8.77246	0.173059	0.171365	1.06922	0.106082	0.201344	0.125203	0.20541	4.08882	22	2.69164	0.000485668	0.990624	0.963487	0.000485668	0.258972	1	0.0113611	296.43	439.388	1.48226	0.0183854	NM_009868	Cdh5	cadherin 5	8 D3|8 51.0 cM	NM_009868	RefSeq	Mus musculus cadherin 5 (Cdh5), mRNA.	FALSE	GO:0001955 // GO:0007155 // GO:0007156 // GO:0008285 // GO:0016337 // GO:0016337 // GO:2000114 // GO:2000114	blood vessel maturation // cell adhesion // homophilic cell adhesion // negative regulation of cell proliferation // cell-cell adhesion // cell-cell adhesion // regulation of establishment of cell polarity // regulation of establishment of cell polarity	GO:0005886 // GO:0005911 // GO:0005911 // GO:0005923 // GO:0016020 // GO:0016021 // GO:0030054	plasma membrane // cell-cell junction // cell-cell junction // tight junction // membrane // integral to membrane // cell junction	GO:0005102 // GO:0005509 // GO:0005515 // GO:0008013 // GO:0019903 // GO:0042153 // GO:0044325	receptor binding // calcium ion binding // protein binding // beta-catenin binding // protein phosphatase binding // RPTP-like protein binding // ion channel binding	---	---	8.20457	8.77246
10581378	7.57436	7.57815	7.29692	8.69504	8.50299	8.15577	3	3	7.48314	8.45127	0.161288	0.273331	1.12937	0.122368	0.207791	0.135435	0.229859	6.2852	22	2.88049	2.52e-06	0.999817	0.999269	2.52e-06	0.0694249	0.0895341	0.000192133	179.647	354.141	1.97132	0.0112319	NM_013640	Psmb10	proteasome (prosome, macropain) subunit, beta type 10	8 D3|8 51.0 cM	NM_013640	RefSeq	Mus musculus proteasome (prosome, macropain) subunit, beta type 10 (Psmb10), mRNA.	FALSE	GO:0000902 // GO:0006508 // GO:0042098 // GO:0051603	cell morphogenesis // proteolysis // T cell proliferation // proteolysis involved in cellular protein catabolic process	GO:0000502 // GO:0005634 // GO:0005737 // GO:0005839	proteasome complex // nucleus // cytoplasm // proteasome core complex	GO:0004175 // GO:0004298 // GO:0008233 // GO:0016787	endopeptidase activity // threonine-type endopeptidase activity // peptidase activity // hydrolase activity	GenMAPP	Proteasome_Degradation	7.48314	8.45127
10575249	6.5891	6.34792	6.66985	5.1474	5.53957	6.23868	3	3	6.53562	5.64188	0.167495	0.552786	-1.15841	0.135813	0.23551	0.147882	0.325548	-4.32932	22	4.84617	0.000269902	0.993946	0.976213	0.000269902	0.223616	1	0.00731472	93.1826	52.49	0.563303	0.0385666	ENSMUST00000034159	Txnl4b	thioredoxin-like 4B	8 D3|8	ENSMUST00000034159	ENSEMBL	cdna:known chromosome:NCBIM37:8:112089792:112097951:1 gene:ENSMUSG00000031723 gene_biotype:protein_coding transcript_biotype:protein_coding	FALSE	GO:0000398 // GO:0002198 // GO:0008284	nuclear mRNA splicing, via spliceosome // S/G2 transition of mitotic cell cycle // positive regulation of cell proliferation	GO:0005634	nucleus	GO:0003674	molecular_function	---	---	6.53562	5.64188
10574607	11.1316	11.0761	11.0134	9.41687	10.5036	10.9966	3	3	11.0737	10.3057	0.0591318	0.808226	-1.07452	0.081826	0.173225	0.0819912	0.382162	-3.40338	22	21.725	0.00255065	0.968153	0.882642	0.00255065	0.39131	1	0.0392782	2156.53	1392.81	0.645855	0.126632	NM_144511	Ces3b	carboxylesterase 3B	8 D3|8	NM_144511	RefSeq	Mus musculus carboxylesterase 3B (Ces3b), transcript variant 1, mRNA.	FALSE	---	---	GO:0005575 // GO:0005783	cellular_component // endoplasmic reticulum	GO:0004091 // GO:0016787 // GO:0050253 // GO:0080030 // GO:0080031 // GO:0080032	carboxylesterase activity // hydrolase activity // retinyl-palmitate esterase activity // methyl indole-3-acetate esterase activity // methyl salicylate esterase activity // methyl jasmonate esterase activity	---	---	11.0737	10.3057
10581340	9.24371	8.97044	9.23367	8.58162	8.78635	8.68035	3	3	9.14928	8.68277	0.154954	0.10239	-1.05373	0.13085	0.201082	0.141177	0.196632	-3.33799	22	1.93992	0.00298067	0.964331	0.869715	0.00298067	0.406672	1	0.0442891	569.955	411.628	0.722211	0.0142323	NM_145824	Ranbp10	RAN binding protein 10	8 D3|8	NM_145824	RefSeq	Mus musculus RAN binding protein 10 (Ranbp10), mRNA.	FALSE	GO:0000226 // GO:0050790	microtubule cytoskeleton organization // regulation of catalytic activity	GO:0005634 // GO:0005737 // GO:0005881	nucleus // cytoplasm // cytoplasmic microtubule	GO:0005087 // GO:0008536 // GO:0048487	Ran guanyl-nucleotide exchange factor activity // Ran GTPase binding // beta-tubulin binding	---	---	9.14928	8.68277
10574471	7.37818	7.55598	7.6431	8.74982	8.65852	8.22349	3	3	7.52575	8.54394	0.13502	0.281246	1.13529	0.136014	0.218502	0.141889	0.240384	6.31792	22	2.87021	2.34e-06	0.999827	0.999309	2.34e-06	0.0681315	0.0830533	0.000182937	184.812	377.822	2.04435	0.00955558	NM_024217	Cmtm3	CKLF-like MARVEL transmembrane domain containing 3	8 D3|8	NM_024217	RefSeq	Mus musculus CKLF-like MARVEL transmembrane domain containing 3 (Cmtm3), mRNA.	FALSE	GO:0006935	chemotaxis	GO:0005615 // GO:0016020 // GO:0016021	extracellular space // membrane // integral to membrane	GO:0005125	cytokine activity	---	---	7.52575	8.54394
10574350	8.07077	8.09537	8.09756	6.61256	7.52302	7.12562	3	3	8.0879	7.08706	0.0148756	0.456452	-1.14122	0.107481	0.218289	0.102675	0.284956	-5.72319	22	7.70241	9.33e-06	0.999512	0.998051	9.33e-06	0.0963573	0.331762	0.000527443	272.092	140.476	0.516283	0.0061497	NM_008609	Mmp15	matrix metallopeptidase 15	8 D1|8 45.5 cM	NM_008609	RefSeq	Mus musculus matrix metallopeptidase 15 (Mmp15), mRNA.	FALSE	GO:0006508 // GO:0008152	proteolysis // metabolic process	GO:0016020 // GO:0016021 // GO:0031012	membrane // integral to membrane // extracellular matrix	GO:0004222 // GO:0005509 // GO:0008233 // GO:0008237 // GO:0008270 // GO:0016787 // GO:0046872	metalloendopeptidase activity // calcium ion binding // peptidase activity // metallopeptidase activity // zinc ion binding // hydrolase activity // metal ion binding	---	---	8.0879	7.08706
10574276	6.21116	6.07141	6.22094	6.60707	6.71991	6.46983	3	3	6.16784	6.59894	0.0836512	0.125237	1.0699	0.130924	0.154299	0.129827	0.156511	3.67196	22	1.45331	0.00133775	0.980153	0.92473	0.00133775	0.333402	1	0.0242725	71.9756	97.1774	1.35014	0.00949788	NM_173036	Gpr97	G protein-coupled receptor 97	8 D1|8	NM_173036	RefSeq	Mus musculus G protein-coupled receptor 97 (Gpr97), mRNA.	FALSE	GO:0007165 // GO:0007166 // GO:0007186 // GO:0007218	signal transduction // cell surface receptor signaling pathway // G-protein coupled receptor signaling pathway // neuropeptide signaling pathway	GO:0005886 // GO:0005887 // GO:0016020 // GO:0016021	plasma membrane // integral to plasma membrane // membrane // integral to membrane	GO:0004871 // GO:0004872 // GO:0004888 // GO:0004930	signal transducer activity // receptor activity // transmembrane signaling receptor activity // G-protein coupled receptor activity	---	---	6.16784	6.59894
10574023	8.55463	10.7588	8.36385	11.9078	11.8417	11.8126	3	3	9.22575	11.854	1.33105	0.0487696	1.28489	0.113918	0.0738157	0.577861	0.0733885	7.81512	22	62	8.68e-08	0.999985	0.999941	8.68e-08	0.0298886	0.00308763	1.53e-05	812.697	3703.28	4.55678	0.00343238	NM_008630	Mt2	metallothionein 2	8 C5|8 45.0 cM	NM_008630	RefSeq	Mus musculus metallothionein 2 (Mt2), mRNA.	FALSE	GO:0006882 // GO:0007263 // GO:0010273 // GO:0035690	cellular zinc ion homeostasis // nitric oxide mediated signal transduction // detoxification of copper ion // cellular response to drug	GO:0005622	intracellular	GO:0008144 // GO:0008270 // GO:0008270 // GO:0046870 // GO:0046872	drug binding // zinc ion binding // zinc ion binding // cadmium ion binding // metal ion binding	---	---	9.22575	11.854
10574027	8.09268	9.64594	7.67406	11.7999	11.3742	11.0693	3	3	8.47089	11.4145	1.03892	0.366977	1.34749	0.134704	0.112624	0.461239	0.189781	10.2223	22	5.90672	8.08e-10	1	0.999998	8.08e-10	0.0092704	2.87e-05	5.86e-07	426.124	2789.6	6.54644	0.00656188	NM_013602	Mt1	metallothionein 1	8 C5|8 45.0 cM	NM_013602	RefSeq	Mus musculus metallothionein 1 (Mt1), mRNA.	FALSE	GO:0006875 // GO:0006882 // GO:0007263 // GO:0008634 // GO:0010273 // GO:0043524 // GO:0045885 // GO:0071247 // GO:0071294	cellular metal ion homeostasis // cellular zinc ion homeostasis // nitric oxide mediated signal transduction // negative regulation of survival gene product expression // detoxification of copper ion // negative regulation of neuron apoptotic process // positive regulation of survival gene product expression // cellular response to chromate // cellular response to zinc ion	GO:0005622 // GO:0005764 // GO:0005829	intracellular // lysosome // cytosol	GO:0005507 // GO:0008270 // GO:0046872	copper ion binding // zinc ion binding // metal ion binding	---	---	8.47089	11.4145
10580649	8.89123	8.54786	9.52013	6.48807	7.96943	8.70979	3	3	8.98641	7.72243	0.493076	1.13127	-1.16368	0.111714	0.265183	0.23569	0.544623	-3.68916	22	5.33959	0.00128327	0.980751	0.926892	0.00128327	0.329971	1	0.0235324	527.773	253.034	0.479436	0.127571	NM_133660	Ces1e	carboxylesterase 1E	8 C5|8 43.2 cM	NM_133660	RefSeq	Mus musculus carboxylesterase 1E (Ces1e), mRNA.	FALSE	GO:0008152	metabolic process	GO:0005783	endoplasmic reticulum	GO:0004091 // GO:0016290 // GO:0016787 // GO:0050253 // GO:0080030 // GO:0080031 // GO:0080032	carboxylesterase activity // palmitoyl-CoA hydrolase activity // hydrolase activity // retinyl-palmitate esterase activity // methyl indole-3-acetate esterase activity // methyl salicylate esterase activity // methyl jasmonate esterase activity	---	---	8.98641	7.72243
10580635	10.2781	9.79537	10.4637	7.98259	9.50151	9.29848	3	3	10.179	8.92753	0.344997	0.824609	-1.14019	0.0847691	0.235816	0.167848	0.417357	-4.81878	22	6.18273	8.18e-05	0.997518	0.990154	8.18e-05	0.165886	1	0.00291083	1180.81	535.815	0.453768	0.0377882	NM_053200	Ces1d	carboxylesterase 1D	8 C5|8	NM_053200	RefSeq	Mus musculus carboxylesterase 1D (Ces1d), mRNA.	FALSE	GO:0006629 // GO:0006637 // GO:0009636 // GO:0016042 // GO:0046464	lipid metabolic process // acyl-CoA metabolic process // response to toxin // lipid catabolic process // acylglycerol catabolic process	GO:0005737 // GO:0005783 // GO:0005788 // GO:0005811 // GO:0005829	cytoplasm // endoplasmic reticulum // endoplasmic reticulum lumen // lipid particle // cytosol	GO:0004091 // GO:0004091 // GO:0004771 // GO:0004806 // GO:0016787 // GO:0030339 // GO:0050253 // GO:0080030 // GO:0080031 // GO:0080032	carboxylesterase activity // carboxylesterase activity // sterol esterase activity // triglyceride lipase activity // hydrolase activity // fatty-acyl-ethyl-ester synthase activity // retinyl-palmitate esterase activity // methyl indole-3-acetate esterase activity // methyl salicylate esterase activity // methyl jasmonate esterase activity	---	---	10.179	8.92753
10580765	6.77634	6.76243	6.71912	6.13912	6.37638	5.71419	3	3	6.75263	6.07656	0.0298421	0.335495	-1.11126	0.160804	0.230814	0.153847	0.262482	-3.8488	22	2.91084	0.000871455	0.985535	0.944401	0.000871455	0.299648	1	0.0176159	107.847	68.6847	0.636874	0.0119838	NM_026385	Pllp	plasma membrane proteolipid	8 C5|8	NM_026385	RefSeq	Mus musculus plasma membrane proteolipid (Pllp), mRNA.	FALSE	GO:0006810 // GO:0006811	transport // ion transport	GO:0016020 // GO:0016021 // GO:0043218 // GO:0045121	membrane // integral to membrane // compact myelin // membrane raft	GO:0005216	ion channel activity	---	---	6.75263	6.07656
10574098	6.72754	6.86365	6.44573	7.35764	8.05139	7.37998	3	3	6.67898	7.59634	0.21315	0.394248	1.13735	0.112577	0.207185	0.140648	0.259391	5.3849	22	3.40127	2.09e-05	0.999108	0.996444	2.09e-05	0.117842	0.741496	0.00100211	103.199	198.621	1.92464	0.0502255	NM_001033207	Nlrc5	NLR family, CARD domain containing 5	8 C5|8	NM_001033207	RefSeq	Mus musculus NLR family, CARD domain containing 5 (Nlrc5), mRNA.	FALSE	GO:0006952 // GO:0032088 // GO:0032088 // GO:0043549 // GO:0045087 // GO:0045087 // GO:0045345 // GO:0045944 // GO:0060335 // GO:0060339 // GO:0060339 // GO:0060340	defense response // negative regulation of NF-kappaB transcription factor activity // negative regulation of NF-kappaB transcription factor activity // regulation of kinase activity // innate immune response // innate immune response // positive regulation of MHC class I biosynthetic process // positive regulation of transcription from RNA polymerase II promoter // positive regulation of interfer…	GO:0005634 // GO:0005634 // GO:0005737 // GO:0005829 // GO:0005829	nucleus // nucleus // cytoplasm // cytosol // cytosol	GO:0000166 // GO:0000979 // GO:0005524	nucleotide binding // RNA polymerase II core promoter sequence-specific DNA binding // ATP binding	---	---	6.67898	7.59634
10573939	5.63976	5.78827	5.74949	7.43868	7.08073	6.61436	3	3	5.72584	7.04459	0.0770267	0.413349	1.23031	0.114068	0.241345	0.113611	0.289857	7.33678	22	6.50923	2.41e-07	0.999969	0.999874	2.41e-07	0.0385791	0.00856059	3.19e-05	52.9737	135.61	2.55995	0.019426	NM_173014	Lpcat2	lysophosphatidylcholine acyltransferase 2	8 C5|8	NM_173014	RefSeq	Mus musculus lysophosphatidylcholine acyltransferase 2 (Lpcat2), mRNA.	FALSE	GO:0006663 // GO:0008152 // GO:0008654 // GO:0016044	platelet activating factor biosynthetic process // metabolic process // phospholipid biosynthetic process // cellular membrane organization	GO:0005783 // GO:0005783 // GO:0005794 // GO:0005795 // GO:0016020 // GO:0016021	endoplasmic reticulum // endoplasmic reticulum // Golgi apparatus // Golgi stack // membrane // integral to membrane	GO:0005509 // GO:0016740 // GO:0016746 // GO:0047184 // GO:0047192	calcium ion binding // transferase activity // transferase activity, transferring acyl groups // 1-acylglycerophosphocholine O-acyltransferase activity // 1-alkylglycerophosphocholine O-acetyltransferase activity	---	---	5.72584	7.04459
10573457	5.55832	5.59933	5.24794	4.98301	4.83948	5.25726	3	3	5.46853	5.02658	0.192135	0.212273	-1.08792	0.131724	0.152977	0.149953	0.17166	-3.35834	22	1.31047	0.00283979	0.965564	0.873862	0.00283979	0.401838	1	0.0426412	44.5341	32.8341	0.737281	0.0545793	NM_010635	Klf1	Kruppel-like factor 1 (erythroid)	8 C3|8 41.3 cM	NM_010635	RefSeq	Mus musculus Kruppel-like factor 1 (erythroid) (Klf1), mRNA.	FALSE	GO:0001701 // GO:0001889 // GO:0006338 // GO:0030218 // GO:0035162 // GO:0043249 // GO:0045893 // GO:0048821	in utero embryonic development // liver development // chromatin remodeling // erythrocyte differentiation // embryonic hemopoiesis // erythrocyte maturation // positive regulation of transcription, DNA-dependent // erythrocyte development	GO:0000790 // GO:0005634	nuclear chromatin // nucleus	GO:0000987 // GO:0003677 // GO:0044212	core promoter proximal region sequence-specific DNA binding // DNA binding // transcription regulatory region DNA binding	---	---	5.46853	5.02658
10579894	5.02913	4.74453	5.34769	4.16581	4.04319	4.11601	3	3	5.04045	4.10834	0.30174	0.0616677	-1.22688	0.151807	0.149889	0.19366	0.145313	-6.66815	22	1.77613	1.05e-06	0.999905	0.99962	1.05e-06	0.0558235	0.0374651	9.85e-05	33.3935	17.2583	0.516816	0.0164255	NM_020259	Hhip	Hedgehog-interacting protein	8 C3|8 40.0 cM	NM_020259	RefSeq	Mus musculus Hedgehog-interacting protein (Hhip), mRNA.	FALSE	GO:0005975 // GO:0007165 // GO:0007224 // GO:0007405 // GO:0009887 // GO:0009953 // GO:0009968 // GO:0016525 // GO:0040036 // GO:0045879 // GO:0048705 // GO:0060441	carbohydrate metabolic process // signal transduction // smoothened signaling pathway // neuroblast proliferation // organ morphogenesis // dorsal/ventral pattern formation // negative regulation of signal transduction // negative regulation of angiogenesis // regulation of fibroblast growth factor receptor signaling pathway // negative regulation of smoothened signaling pathway // skeletal syste…	GO:0005576 // GO:0005886 // GO:0005887 // GO:0009986 // GO:0016020	extracellular region // plasma membrane // integral to plasma membrane // cell surface // membrane	GO:0003824 // GO:0005515 // GO:0008270 // GO:0016901 // GO:0046872 // GO:0048038 // GO:0097108	catalytic activity // protein binding // zinc ion binding // oxidoreductase activity, acting on the CH-OH group of donors, quinone or similar compound as acceptor // metal ion binding // quinone binding // hedgehog family protein binding	---	---	5.04045	4.10834
10573747	5.59836	5.69099	5.29551	6.59619	6.73602	5.90653	3	3	5.52829	6.41291	0.206842	0.444082	1.16002	0.142136	0.213446	0.161694	0.277981	4.76455	22	2.95559	9.33e-05	0.997261	0.989141	9.33e-05	0.171452	1	0.00320265	46.4608	87.7773	1.88928	0.0479233	NM_007406	Adcy7	adenylate cyclase 7	8 C3|8 40.0 cM	NM_007406	RefSeq	Mus musculus adenylate cyclase 7 (Adcy7), transcript variant 1, mRNA.	FALSE	GO:0006171 // GO:0006171 // GO:0006171 // GO:0007190 // GO:0009190 // GO:0030819 // GO:0035556 // GO:0071361	cAMP biosynthetic process // cAMP biosynthetic process // cAMP biosynthetic process // activation of adenylate cyclase activity // cyclic nucleotide biosynthetic process // positive regulation of cAMP biosynthetic process // intracellular signal transduction // cellular response to ethanol	GO:0005624 // GO:0005886 // GO:0016020 // GO:0016021	membrane fraction // plasma membrane // membrane // integral to membrane	GO:0000166 // GO:0004016 // GO:0004016 // GO:0004016 // GO:0005524 // GO:0016829 // GO:0016849 // GO:0046872	nucleotide binding // adenylate cyclase activity // adenylate cyclase activity // adenylate cyclase activity // ATP binding // lyase activity // phosphorus-oxygen lyase activity // metal ion binding	GenMAPP // GenMAPP // GenMAPP	G_Protein_Signaling // Calcium_regulation_in_cardiac_cells // Smooth_muscle_contraction	5.52829	6.41291
10580056	5.72569	5.60268	5.75545	5.09347	5.19493	5.12144	3	3	5.69461	5.13661	0.0809891	0.0523994	-1.10863	0.127321	0.190375	0.126212	0.182885	-4.34939	22	2.0997	0.000256982	0.994163	0.977054	0.000256982	0.22089	1	0.00699656	51.8441	35.1939	0.67884	0.0007848	NM_181039	Lphn1	latrophilin 1	8 C3|8	NM_181039	RefSeq	Mus musculus latrophilin 1 (Lphn1), mRNA.	FALSE	GO:0007165 // GO:0007166 // GO:0007186 // GO:0007218	signal transduction // cell surface receptor signaling pathway // G-protein coupled receptor signaling pathway // neuropeptide signaling pathway	GO:0005886 // GO:0014069 // GO:0016020 // GO:0016021	plasma membrane // postsynaptic density // membrane // integral to membrane	GO:0004871 // GO:0004872 // GO:0004888 // GO:0004930 // GO:0015643 // GO:0016524 // GO:0030246	signal transducer activity // receptor activity // transmembrane signaling receptor activity // G-protein coupled receptor activity // toxin binding // latrotoxin receptor activity // carbohydrate binding	---	---	5.69461	5.13661
10573261	4.83988	4.75881	4.91051	5.84014	5.55007	5.36807	3	3	4.8364	5.58609	0.0759075	0.238088	1.15501	0.144169	0.195805	0.141219	0.212511	5.08911	22	2.26452	4.25e-05	0.99848	0.993954	4.25e-05	0.1408	1	0.00175391	28.5958	48.4801	1.69536	0.0140046	NM_024184	Asf1b	ASF1 anti-silencing function 1 homolog B (S. cerevisiae)	8 C3|8	NM_024184	RefSeq	Mus musculus ASF1 anti-silencing function 1 homolog B (S. cerevisiae) (Asf1b), mRNA.	FALSE	GO:0006333 // GO:0006334 // GO:0006351 // GO:0006355 // GO:0016568	chromatin assembly or disassembly // nucleosome assembly // transcription, DNA-dependent // regulation of transcription, DNA-dependent // chromatin modification	GO:0000785 // GO:0005634	chromatin // nucleus	GO:0042393	histone binding	---	---	4.8364	5.58609
10580033	7.80219	8.01116	7.8664	9.463	8.82512	8.48361	3	3	7.89325	8.92391	0.107043	0.497112	1.13057	0.11896	0.240022	0.122263	0.311936	5.32814	22	6.50936	2.39e-05	0.999012	0.996064	2.39e-05	0.12192	0.849469	0.00111333	238.182	505.747	2.12336	0.0622026	NM_011925	Cd97	CD97 antigen	8 C2|8 38.0 cM	NM_011925	RefSeq	Mus musculus CD97 antigen (Cd97), transcript variant 1, mRNA.	FALSE	GO:0007155 // GO:0007165 // GO:0007166 // GO:0007186 // GO:0007218	cell adhesion // signal transduction // cell surface receptor signaling pathway // G-protein coupled receptor signaling pathway // neuropeptide signaling pathway	GO:0005886 // GO:0016020 // GO:0016021	plasma membrane // membrane // integral to membrane	GO:0004871 // GO:0004872 // GO:0004888 // GO:0004930 // GO:0005509	signal transducer activity // receptor activity // transmembrane signaling receptor activity // G-protein coupled receptor activity // calcium ion binding	GenMAPP // GenMAPP	GPCRDB_Class_B_Secretin-like // GPCRDB_Other	7.89325	8.92391
10579812	7.11116	6.8604	7.43093	8.24502	7.69354	7.55907	3	3	7.13416	7.83255	0.285961	0.363488	1.09789	0.165526	0.199245	0.199439	0.245178	3.82734	22	1.51127	0.000918077	0.984967	0.942299	0.000918077	0.303566	1	0.018327	142.335	232.994	1.63694	0.0817449	NM_010332	Ednra	endothelin receptor type A	8 C2|8	NM_010332	RefSeq	Mus musculus endothelin receptor type A (Ednra), mRNA.	FALSE	GO:0001569 // GO:0001666 // GO:0001701 // GO:0001821 // GO:0001934 // GO:0003094 // GO:0007165 // GO:0007186 // GO:0007186 // GO:0007204 // GO:0007205 // GO:0007266 // GO:0007507 // GO:0007585 // GO:0008217 // GO:0008284 // GO:0014032 // GO:0014824 // GO:0015758 // GO:0019233 // GO:0030818 // GO:0032496 // GO:0042310 // GO:0042310 // GO:0042482 // GO:0043066 // GO:0043084 // GO:0043278 // GO:0048…	patterning of blood vessels // response to hypoxia // in utero embryonic development // histamine secretion // positive regulation of protein phosphorylation // glomerular filtration // signal transduction // G-protein coupled receptor signaling pathway // G-protein coupled receptor signaling pathway // elevation of cytosolic calcium ion concentration // protein kinase C-activating G-protein coup…	GO:0005886 // GO:0016020 // GO:0016021 // GO:0030315 // GO:0031965 // GO:0045121	plasma membrane // membrane // integral to membrane // T-tubule // nuclear membrane // membrane raft	GO:0004713 // GO:0004871 // GO:0004872 // GO:0004930 // GO:0004962 // GO:0004962 // GO:0005515	protein tyrosine kinase activity // signal transducer activity // receptor activity // G-protein coupled receptor activity // endothelin receptor activity // endothelin receptor activity // protein binding	GenMAPP // GenMAPP // GenMAPP	Prostaglandin_synthesis_regulation // GPCRDB_Other // Peptide_GPCRs	7.13416	7.83255
10580191	10.4067	10.3427	10.2469	9.37278	9.88085	9.75169	3	3	10.3321	9.66844	0.0804038	0.264069	-1.06864	0.0890157	0.239764	0.0915361	0.254832	-4.2453	22	7.75037	0.000331412	0.992945	0.972355	0.000331412	0.23539	1	0.00852063	1290.4	822.624	0.637497	0.00729169	NM_001081981	Nfix	nuclear factor I/X	8 C1-C2|8 38.6 cM	NM_001081981	RefSeq	Mus musculus nuclear factor I/X (Nfix), transcript variant 3, mRNA.	FALSE	GO:0000122 // GO:0000122 // GO:0006260 // GO:0006351 // GO:0006355 // GO:0045944 // GO:0045944	negative regulation of transcription from RNA polymerase II promoter // negative regulation of transcription from RNA polymerase II promoter // DNA replication // transcription, DNA-dependent // regulation of transcription, DNA-dependent // positive regulation of transcription from RNA polymerase II promoter // positive regulation of transcription from RNA polymerase II promoter	GO:0005622 // GO:0005634	intracellular // nucleus	GO:0003677 // GO:0003700 // GO:0005515	DNA binding // sequence-specific DNA binding transcription factor activity // protein binding	---	---	10.3321	9.66844
10572897	6.88694	7.58182	6.62774	9.07715	8.6902	8.22241	3	3	7.03217	8.66325	0.49334	0.428009	1.23195	0.124961	0.203233	0.241759	0.266189	7.85655	22	1.21231	7.96e-08	0.999986	0.999945	7.96e-08	0.0292457	0.00283069	1.44e-05	136.274	417.285	3.06209	0.0202006	NM_010442	Hmox1	heme oxygenase (decycling) 1	8 C1|8 35.0 cM	NM_010442	RefSeq	Mus musculus heme oxygenase (decycling) 1 (Hmox1), mRNA.	FALSE	GO:0001525 // GO:0002246 // GO:0006788 // GO:0006916 // GO:0006979 // GO:0007165 // GO:0007264 // GO:0008217 // GO:0008219 // GO:0008285 // GO:0008630 // GO:0032764 // GO:0034101 // GO:0035094 // GO:0035556 // GO:0042167 // GO:0042168 // GO:0042542 // GO:0043123 // GO:0043305 // GO:0043392 // GO:0043433 // GO:0043524 // GO:0043619 // GO:0043627 // GO:0045766 // GO:0045768 // GO:0048661 // GO:0048…	angiogenesis // wound healing involved in inflammatory response // heme oxidation // anti-apoptosis // response to oxidative stress // signal transduction // small GTPase mediated signal transduction // regulation of blood pressure // cell death // negative regulation of cell proliferation // DNA damage response, signal transduction resulting in induction of apoptosis // negative regulation of ma…	GO:0005634 // GO:0005634 // GO:0005730 // GO:0005783 // GO:0005792 // GO:0005829 // GO:0005901	nucleus // nucleus // nucleolus // endoplasmic reticulum // microsome // cytosol // caveola	GO:0004392 // GO:0004630 // GO:0004871 // GO:0016491 // GO:0019899 // GO:0020037 // GO:0042803 // GO:0046872	heme oxygenase (decyclizing) activity // phospholipase D activity // signal transducer activity // oxidoreductase activity // enzyme binding // heme binding // protein homodimerization activity // metal ion binding	---	---	7.03217	8.66325
10572466	6.70894	6.30067	6.61495	5.46067	6.02189	6.08852	3	3	6.54152	5.85703	0.21381	0.344865	-1.11687	0.129315	0.194527	0.153343	0.236695	-4.2038	22	2.38261	0.000366781	0.992392	0.97023	0.000366781	0.241431	1	0.00922975	93.8204	59.022	0.629096	0.0322524	NM_201607	Pde4c	phosphodiesterase 4C, cAMP specific	8 B3-C1|8 33.0 cM	NM_201607	RefSeq	Mus musculus phosphodiesterase 4C, cAMP specific (Pde4c), mRNA.	FALSE	GO:0006198 // GO:0007165 // GO:0046676	cAMP catabolic process // signal transduction // negative regulation of insulin secretion	GO:0005929 // GO:0042995 // GO:0072372	cilium // cell projection // primary cilium	GO:0003824 // GO:0004114 // GO:0004115 // GO:0008081 // GO:0008144 // GO:0016787 // GO:0046872	catalytic activity // 3',5'-cyclic-nucleotide phosphodiesterase activity // 3',5'-cyclic-AMP phosphodiesterase activity // phosphoric diester hydrolase activity // drug binding // hydrolase activity // metal ion binding	---	---	6.54152	5.85703
10572693	6.29154	6.83066	6.40341	7.83764	7.52862	7.12385	3	3	6.50854	7.4967	0.284521	0.357963	1.15183	0.126478	0.219757	0.171059	0.259231	5.51079	22	2.29658	1.54e-05	0.999288	0.99716	1.54e-05	0.109303	0.549015	0.000788815	92.2682	184.291	1.99734	0.0302987	NM_010589	Jak3	Janus kinase 3	8 B3.3|8 33.0 cM	NM_010589	RefSeq	Mus musculus Janus kinase 3 (Jak3), transcript variant 1, mRNA.	FALSE	GO:0002731 // GO:0006468 // GO:0007167 // GO:0007204 // GO:0007243 // GO:0016310 // GO:0018108 // GO:0019221 // GO:0019221 // GO:0030183 // GO:0032693 // GO:0032695 // GO:0035771 // GO:0042102 // GO:0042104 // GO:0042506 // GO:0042981 // GO:0043029 // GO:0045087 // GO:0045221 // GO:0045626 // GO:0045768 // GO:0045944 // GO:0046777 // GO:0048535 // GO:0050778 // GO:0050868 // GO:0051928 // GO:0070…	negative regulation of dendritic cell cytokine production // protein phosphorylation // enzyme linked receptor protein signaling pathway // elevation of cytosolic calcium ion concentration // intracellular protein kinase cascade // phosphorylation // peptidyl-tyrosine phosphorylation // cytokine-mediated signaling pathway // cytokine-mediated signaling pathway // B cell differentiation // negativ…	GO:0005622 // GO:0005737 // GO:0005856 // GO:0016020	intracellular // cytoplasm // cytoskeleton // membrane	GO:0000166 // GO:0004672 // GO:0004713 // GO:0004713 // GO:0004715 // GO:0005515 // GO:0005524 // GO:0016301 // GO:0016740 // GO:0016772	nucleotide binding // protein kinase activity // protein tyrosine kinase activity // protein tyrosine kinase activity // non-membrane spanning protein tyrosine kinase activity // protein binding // ATP binding // kinase activity // transferase activity // transferase activity, transferring phosphorus-containing groups	---	---	6.50854	7.4967
10572130	5.58965	5.52952	5.80062	7.74252	7.89367	8.53553	3	3	5.63993	8.05724	0.142372	0.421053	1.42861	0.150713	0.217836	0.155996	0.274541	13.2596	22	3.09732	5.71e-12	1	1	5.71e-12	0.00268449	2.03e-07	2.33e-08	50.0286	274.344	5.48375	0.0101477	NM_008509	Lpl	lipoprotein lipase	8 B3.3|8 33.0 cM	NM_008509	RefSeq	Mus musculus lipoprotein lipase (Lpl), mRNA.	FALSE	GO:0006629 // GO:0006633 // GO:0010744 // GO:0010886 // GO:0010890 // GO:0016042 // GO:0019432 // GO:0019433 // GO:0019433 // GO:0034372 // GO:0070328	lipid metabolic process // fatty acid biosynthetic process // positive regulation of macrophage derived foam cell differentiation // positive regulation of cholesterol storage // positive regulation of sequestering of triglyceride // lipid catabolic process // triglyceride biosynthetic process // triglyceride catabolic process // triglyceride catabolic process // very-low-density lipoprotein part…	GO:0005576 // GO:0005615 // GO:0005615 // GO:0005886 // GO:0009986 // GO:0016020 // GO:0031012 // GO:0031225 // GO:0034361 // GO:0042627	extracellular region // extracellular space // extracellular space // plasma membrane // cell surface // membrane // extracellular matrix // anchored to membrane // very-low-density lipoprotein particle // chylomicron	GO:0003824 // GO:0004465 // GO:0004465 // GO:0004806 // GO:0004806 // GO:0005102 // GO:0005515 // GO:0008201 // GO:0016787 // GO:0017129	catalytic activity // lipoprotein lipase activity // lipoprotein lipase activity // triglyceride lipase activity // triglyceride lipase activity // receptor binding // protein binding // heparin binding // hydrolase activity // triglyceride binding	GenMAPP // GenMAPP	Fatty_Acid_Degradation // Statin_Pathway_PharmGKB	5.63993	8.05724
10572485	5.44029	5.46817	5.45422	5.0462	5.02466	4.99276	3	3	5.45423	5.02121	0.0139395	0.026887	-1.08624	0.130826	0.156693	0.124879	0.14984	-3.8451	22	1.43972	0.000879318	0.985439	0.944044	0.000879318	0.30032	1	0.0177238	43.8429	32.4777	0.740773	1.17e-05	NM_001166399	Rab3a	RAB3A, member RAS oncogene family	8 B3.3|8 32.6 cM	NM_001166399	RefSeq	Mus musculus RAB3A, member RAS oncogene family (Rab3a), transcript variant 1, mRNA.	FALSE	GO:0003016 // GO:0006184 // GO:0006810 // GO:0006887 // GO:0007005 // GO:0007264 // GO:0007274 // GO:0007409 // GO:0009791 // GO:0015031 // GO:0016079 // GO:0016188 // GO:0017157 // GO:0030324 // GO:0031630 // GO:0032781 // GO:0048790 // GO:0050975 // GO:0051602	respiratory system process // GTP catabolic process // transport // exocytosis // mitochondrion organization // small GTPase mediated signal transduction // neuromuscular synaptic transmission // axonogenesis // post-embryonic development // protein transport // synaptic vesicle exocytosis // synaptic vesicle maturation // regulation of exocytosis // lung development // regulation of synaptic ves…	GO:0005625 // GO:0005626 // GO:0005737 // GO:0005886 // GO:0008021 // GO:0008021 // GO:0016020 // GO:0019717 // GO:0043229 // GO:0043234	soluble fraction // insoluble fraction // cytoplasm // plasma membrane // synaptic vesicle // synaptic vesicle // membrane // synaptosome // intracellular organelle // protein complex	GO:0000166 // GO:0001671 // GO:0003924 // GO:0005515 // GO:0005525 // GO:0008022 // GO:0051020 // GO:0051117	nucleotide binding // ATPase activator activity // GTPase activity // protein binding // GTP binding // protein C-terminus binding // GTPase binding // ATPase binding	---	---	5.45423	5.02121
10579052	5.28807	5.10559	5.35269	4.15458	4.51779	4.764	3	3	5.24878	4.47879	0.128146	0.306579	-1.17192	0.137018	0.164391	0.141608	0.2041	-5.3687	22	2.07734	2.17e-05	0.999081	0.99634	2.17e-05	0.118991	0.770811	0.00102638	38.1213	22.6296	0.593621	0.00950618	NR_038043	Gm10033	predicted gene 10033	8 B3.3|8	NR_038043	RefSeq	Mus musculus predicted gene 10033 (Gm10033), transcript variant 1, non-coding RNA.	FALSE	---	---	---	---	---	---	---	---	5.24878	4.47879
10578986	5.81753	5.67741	5.6749	4.90992	5.36721	5.48211	3	3	5.72328	5.25308	0.0816363	0.302684	-1.08951	0.113136	0.180655	0.113348	0.215237	-3.3479	22	3.60582	0.00291119	0.964937	0.87175	0.00291119	0.404311	1	0.0434564	52.8867	38.6785	0.731346	0.0404205	NM_030263	Psd3	pleckstrin and Sec7 domain containing 3	8 B3.3|8	NM_030263	RefSeq	Mus musculus pleckstrin and Sec7 domain containing 3 (Psd3), transcript variant 1, mRNA.	FALSE	GO:0030182 // GO:0032011 // GO:0032012 // GO:0050790	neuron differentiation // ARF protein signal transduction // regulation of ARF protein signal transduction // regulation of catalytic activity	GO:0005622 // GO:0005886 // GO:0016020 // GO:0030054 // GO:0045202 // GO:0045211	intracellular // plasma membrane // membrane // cell junction // synapse // postsynaptic membrane	GO:0005085 // GO:0005086 // GO:0005543	guanyl-nucleotide exchange factor activity // ARF guanyl-nucleotide exchange factor activity // phospholipid binding	GenMAPP	Proteasome_Degradation	5.72328	5.25308
10572271	10.427	10.1973	10.2853	10.8538	10.5469	10.729	3	3	10.3032	10.7099	0.115895	0.154331	1.03948	0.0933243	0.138466	0.101783	0.147514	3.93084	22	2.10047	0.000713825	0.987522	0.951794	0.000713825	0.285102	1	0.0152716	1266.21	1681.32	1.32784	0.0248457	NM_181540	Tm6sf2	transmembrane 6 superfamily member 2	8 B3.3|8	NM_181540	RefSeq	Mus musculus transmembrane 6 superfamily member 2 (Tm6sf2), mRNA.	FALSE	---	---	GO:0016020 // GO:0016021	membrane // integral to membrane	---	---	---	---	10.3032	10.7099
10572212	5.11863	5.15873	5.03178	6.07674	5.68175	5.32356	3	3	5.10305	5.69401	0.0648938	0.376739	1.11581	0.132356	0.190171	0.129194	0.242246	3.7283	22	3.51582	0.00116732	0.982049	0.931602	0.00116732	0.322284	1	0.02188	34.3923	52.9573	1.5398	0.0814736	NM_198101	Gmip	Gem-interacting protein	8 B3.3|8	NM_198101	RefSeq	Mus musculus Gem-interacting protein (Gmip), mRNA.	FALSE	GO:0007165 // GO:0032321 // GO:0034259 // GO:0035556	signal transduction // positive regulation of Rho GTPase activity // negative regulation of Rho GTPase activity // intracellular signal transduction	GO:0005622	intracellular	GO:0005096 // GO:0005100 // GO:0046872	GTPase activator activity // Rho GTPase activator activity // metal ion binding	---	---	5.10305	5.69401
10448202	8.47305	8.45789	8.5854	9.21962	9.45166	9.19049	3	3	8.50545	9.28726	0.0696522	0.143123	1.09192	0.109686	0.169294	0.108717	0.172567	6.63932	22	2.51954	1.12e-06	0.9999	0.999601	1.12e-06	0.0567384	0.0399792	0.000103424	363.693	626.892	1.72369	0.00233274	NM_001001491	Tpm4	tropomyosin 4	8 B3.3|8	NM_001001491	RefSeq	Mus musculus tropomyosin 4 (Tpm4), mRNA.	FALSE	---	---	GO:0001725 // GO:0002102 // GO:0005737 // GO:0005856 // GO:0030863 // GO:0031941	stress fiber // podosome // cytoplasm // cytoskeleton // cortical cytoskeleton // filamentous actin	GO:0003674 // GO:0003779 // GO:0046872	molecular_function // actin binding // metal ion binding	---	---	8.50545	9.28726
10572445	4.25482	4.97428	4.60375	6.67616	5.80428	5.45923	3	3	4.61095	5.97989	0.359785	0.627184	1.29689	0.140743	0.188165	0.203822	0.322037	6.22137	22	2.49637	2.92e-06	0.999796	0.999184	2.92e-06	0.0720259	0.103708	0.000214716	24.9467	67.3797	2.70095	0.079371	NM_153074	Lrrc25	leucine rich repeat containing 25	8 B3.3|8	NM_153074	RefSeq	Mus musculus leucine rich repeat containing 25 (Lrrc25), mRNA.	FALSE	GO:0008150	biological_process	GO:0005575 // GO:0016020 // GO:0016021	cellular_component // membrane // integral to membrane	GO:0003674	molecular_function	---	---	4.61095	5.97989
10579347	7.83871	8.13284	7.87903	10.0853	9.42546	8.97205	3	3	7.95019	9.49428	0.159459	0.55982	1.19422	0.112397	0.191517	0.126916	0.300543	8.19771	22	5.60763	3.93e-08	0.999992	0.999968	3.93e-08	0.0245043	0.00139626	9.01e-06	248.341	758.728	3.05519	0.0420483	NM_023065	Ifi30	interferon gamma inducible protein 30	8 B3.3|8	NM_023065	RefSeq	Mus musculus interferon gamma inducible protein 30 (Ifi30), mRNA.	FALSE	GO:0019886 // GO:0042590 // GO:0048147 // GO:0050821 // GO:0055114 // GO:0055114	antigen processing and presentation of exogenous peptide antigen via MHC class II // antigen processing and presentation of exogenous peptide antigen via MHC class I // negative regulation of fibroblast proliferation // protein stabilization // oxidation-reduction process // oxidation-reduction process	GO:0005576 // GO:0005764 // GO:0005764 // GO:0005886 // GO:0030054 // GO:0043231	extracellular region // lysosome // lysosome // plasma membrane // cell junction // intracellular membrane-bounded organelle	GO:0015036 // GO:0016491 // GO:0016667	disulfide oxidoreductase activity // oxidoreductase activity // oxidoreductase activity, acting on a sulfur group of donors	---	---	7.95019	9.49428
10572050	4.74051	5.0958	4.84908	6.2523	5.72597	5.4538	3	3	4.89513	5.81069	0.182067	0.405936	1.18703	0.138146	0.215416	0.152893	0.268601	5.13088	22	3.08629	3.84e-05	0.998591	0.994392	3.84e-05	0.137291	1	0.00161951	29.917	57.6624	1.92741	0.0487039	NM_175188	2020-03-01	membrane-associated ring finger (C3HC4) 1	8 B3.1-B3.2|8	NM_175188	RefSeq	Mus musculus membrane-associated ring finger (C3HC4) 1 (March1), transcript variant 3, mRNA.	FALSE	GO:0000209 // GO:0000209 // GO:0002495 // GO:0002495 // GO:0006955 // GO:0006955	protein polyubiquitination // protein polyubiquitination // antigen processing and presentation of peptide antigen via MHC class II // antigen processing and presentation of peptide antigen via MHC class II // immune response // immune response	GO:0005764 // GO:0005765 // GO:0005768 // GO:0005789 // GO:0005794 // GO:0005886 // GO:0016020 // GO:0016021 // GO:0031410 // GO:0031901 // GO:0031901 // GO:0031902 // GO:0031902 // GO:0032588	lysosome // lysosomal membrane // endosome // endoplasmic reticulum membrane // Golgi apparatus // plasma membrane // membrane // integral to membrane // cytoplasmic vesicle // early endosome membrane // early endosome membrane // late endosome membrane // late endosome membrane // trans-Golgi network membrane	GO:0004842 // GO:0004842 // GO:0008270 // GO:0016874 // GO:0042287 // GO:0046872	ubiquitin-protein ligase activity // ubiquitin-protein ligase activity // zinc ion binding // ligase activity // MHC protein binding // metal ion binding	---	---	4.89513	5.81069
10571891	9.77032	9.81419	9.75359	8.50365	8.95028	9.45656	3	3	9.77937	8.97017	0.0312969	0.476764	-1.09021	0.0939103	0.21329	0.090529	0.28755	-4.64924	22	10.0891	0.000123579	0.996621	0.986627	0.000123579	0.183934	1	0.00394797	878.924	520.071	0.591714	0.0226131	NM_011834	Aadat	aminoadipate aminotransferase	8 B3.1|8 31.5 cM	NM_011834	RefSeq	Mus musculus aminoadipate aminotransferase (Aadat), mRNA.	FALSE	GO:0006103 // GO:0006536 // GO:0009058 // GO:0019441 // GO:0070189	2-oxoglutarate metabolic process // glutamate metabolic process // biosynthetic process // tryptophan catabolic process to kynurenine // kynurenine metabolic process	GO:0005739 // GO:0005739	mitochondrion // mitochondrion	GO:0003824 // GO:0008483 // GO:0016212 // GO:0016740 // GO:0030170 // GO:0042803 // GO:0047536	catalytic activity // transaminase activity // kynurenine-oxoglutarate transaminase activity // transferase activity // pyridoxal phosphate binding // protein homodimerization activity // 2-aminoadipate transaminase activity	---	---	9.77937	8.97017
10518350	4.54213	4.72508	4.689	5.5649	5.11344	5.10344	3	3	4.65207	5.26059	0.0969075	0.263583	1.13081	0.140157	0.179879	0.139878	0.205054	4.24622	22	2.14902	0.000330666	0.992957	0.9724	0.000330666	0.235257	1	0.00850759	25.1801	38.7778	1.54002	0.0362241	NM_008252	Hmgb2	high mobility group box 2	8 B2|8 31.0 cM	NM_008252	RefSeq	Mus musculus high mobility group box 2 (Hmgb2), mRNA.	FALSE	GO:0001938 // GO:0006288 // GO:0006357 // GO:0006357 // GO:0007283 // GO:0007289 // GO:0007399 // GO:0008584 // GO:0032075 // GO:0043388 // GO:0043388 // GO:0045648 // GO:0045654 // GO:0045892 // GO:0045893 // GO:0045944 // GO:0045944 // GO:0048545 // GO:0050918 // GO:0051054 // GO:0060326	positive regulation of endothelial cell proliferation // base-excision repair, DNA ligation // regulation of transcription from RNA polymerase II promoter // regulation of transcription from RNA polymerase II promoter // spermatogenesis // spermatid nucleus differentiation // nervous system development // male gonad development // positive regulation of nuclease activity // positive regulation of…	GO:0000793 // GO:0005615 // GO:0005625 // GO:0005634 // GO:0005634 // GO:0005694 // GO:0005730 // GO:0005737 // GO:0043234 // GO:0048471	condensed chromosome // extracellular space // soluble fraction // nucleus // nucleus // chromosome // nucleolus // cytoplasm // protein complex // perinuclear region of cytoplasm	GO:0003677 // GO:0003684 // GO:0003700 // GO:0008289 // GO:0008301 // GO:0019904 // GO:0031493 // GO:0042056 // GO:0044212 // GO:0050786	DNA binding // damaged DNA binding // sequence-specific DNA binding transcription factor activity // lipid binding // DNA binding, bending // protein domain specific binding // nucleosomal histone binding // chemoattractant activity // transcription regulatory region DNA binding // RAGE receptor binding	---	---	4.65207	5.26059
10582879	4.58939	4.58946	4.97796	5.55821	5.95765	5.17172	3	3	4.71894	5.56253	0.22432	0.392981	1.17877	0.13992	0.167623	0.164155	0.231564	5.14763	22	1.98992	3.69e-05	0.998633	0.994558	3.69e-05	0.13591	1	0.00156841	26.5546	48.4371	1.82406	0.0514327	NM_033616	Csprs	component of Sp100-rs	8 B1.3|8	NM_033616	RefSeq	Mus musculus component of Sp100-rs (Csprs), mRNA.	FALSE	---	---	---	---	---	---	---	---	4.71894	5.56253
10578539	5.4016	5.50248	5.47572	6.82752	6.27633	5.86782	3	3	5.45994	6.32389	0.052261	0.481615	1.15824	0.123389	0.242873	0.119739	0.309513	4.50909	22	6.6817	0.000173968	0.995637	0.982781	0.000173968	0.20036	1	0.00514195	44.0345	83.1616	1.88855	0.0731784	ENSMUST00000034049	Slc25a4	solute carrier family 25 (mitochondrial carrier, adenine nucleotide translocator), member 4	8 B1.1|8 26.0 cM	ENSMUST00000034049	ENSEMBL	cdna:known chromosome:NCBIM37:8:47292151:47296638:-1 gene:ENSMUSG00000031633 gene_biotype:protein_coding transcript_biotype:protein_coding	FALSE	GO:0006810 // GO:0008637 // GO:0015866 // GO:0015867 // GO:0055085 // GO:0060547	transport // apoptotic mitochondrial changes // ADP transport // ATP transport // transmembrane transport // negative regulation of necrotic cell death	GO:0005739 // GO:0005739 // GO:0005741 // GO:0005743 // GO:0005743 // GO:0005743 // GO:0016020 // GO:0016021	mitochondrion // mitochondrion // mitochondrial outer membrane // mitochondrial inner membrane // mitochondrial inner membrane // mitochondrial inner membrane // membrane // integral to membrane	GO:0005215 // GO:0005471 // GO:0005515 // GO:0019899	transporter activity // ATP:ADP antiporter activity // protein binding // enzyme binding	---	---	5.45994	6.32389
10578477	7.69031	7.54224	7.86492	6.37138	7.08624	7.3065	3	3	7.69916	6.92138	0.16152	0.488877	-1.11237	0.111496	0.207593	0.126667	0.287458	-4.28856	22	5.15016	0.000298168	0.993479	0.974412	0.000298168	0.229253	1	0.00788855	208.687	125.658	0.602135	0.0337302	NM_153535	Fam149a	family with sequence similarity 149, member A	8 B1.1|8	NM_153535	RefSeq	Mus musculus family with sequence similarity 149, member A (Fam149a), mRNA.	FALSE	GO:0008150	biological_process	GO:0005575	cellular_component	GO:0003674	molecular_function	---	---	7.69916	6.92138
10578222	7.43304	7.41076	7.78012	6.59997	6.99129	6.6978	3	3	7.54131	6.76302	0.20712	0.203647	-1.11508	0.125368	0.19741	0.148621	0.207288	-5.28511	22	1.94532	2.65e-05	0.998933	0.995749	2.65e-05	0.125111	0.941866	0.00120097	187.594	109.348	0.582896	0.0134825	NM_001194940	Dlc1	deleted in liver cancer 1	8 A4-B2|8 21.0 cM	NM_001194940	RefSeq	Mus musculus deleted in liver cancer 1 (Dlc1), transcript variant 1, mRNA.	FALSE	GO:0001843 // GO:0003007 // GO:0006917 // GO:0006919 // GO:0007010 // GO:0007165 // GO:0007202 // GO:0008285 // GO:0008360 // GO:0021575 // GO:0030036 // GO:0030336 // GO:0030900 // GO:0032321 // GO:0032956 // GO:0035024 // GO:0035307 // GO:0043547 // GO:0048041 // GO:0051497	neural tube closure // heart morphogenesis // induction of apoptosis // activation of cysteine-type endopeptidase activity involved in apoptotic process // cytoskeleton organization // signal transduction // activation of phospholipase C activity // negative regulation of cell proliferation // regulation of cell shape // hindbrain morphogenesis // actin cytoskeleton organization // negative regul…	GO:0001725 // GO:0005622 // GO:0005634 // GO:0005737 // GO:0005884 // GO:0005901 // GO:0005925 // GO:0045121	stress fiber // intracellular // nucleus // cytoplasm // actin filament // caveola // focal adhesion // membrane raft	GO:0005096 // GO:0005100 // GO:0017166 // GO:0042169 // GO:0043274	GTPase activator activity // Rho GTPase activator activity // vinculin binding // SH2 domain binding // phospholipase binding	---	---	7.54131	6.76302
10578264	6.44675	6.89098	6.92618	8.51749	7.87098	7.67352	3	3	6.75464	8.02066	0.267217	0.441448	1.18743	0.159593	0.227474	0.190098	0.28718	6.36713	22	2.28221	2.09e-06	0.999841	0.999365	2.09e-06	0.0662356	0.074197	0.000165989	109.176	268.236	2.45691	0.0357022	NM_031195	Msr1	macrophage scavenger receptor 1	8 A4|8 20.0 cM	NM_031195	RefSeq	Mus musculus macrophage scavenger receptor 1 (Msr1), transcript variant 1, mRNA.	FALSE	GO:0006897 // GO:0006898 // GO:0010744 // GO:0010886 // GO:0030301 // GO:0034381 // GO:0042953	endocytosis // receptor-mediated endocytosis // positive regulation of macrophage derived foam cell differentiation // positive regulation of cholesterol storage // cholesterol transport // plasma lipoprotein particle clearance // lipoprotein transport	GO:0005581 // GO:0005829 // GO:0005886 // GO:0016020 // GO:0016021 // GO:0031410 // GO:0034362	collagen // cytosol // plasma membrane // membrane // integral to membrane // cytoplasmic vesicle // low-density lipoprotein particle	GO:0004872 // GO:0005044 // GO:0030169	receptor activity // scavenger receptor activity // low-density lipoprotein particle binding	---	---	6.75464	8.02066
10571321	8.07225	7.63591	7.67652	7.25165	6.70094	7.13333	3	3	7.79489	7.02864	0.241052	0.289898	-1.10902	0.112645	0.283421	0.148661	0.297162	-3.99428	22	3.9957	0.000611609	0.988873	0.956864	0.000611609	0.274317	1	0.013552	224.209	132.274	0.589957	0.0265615	NM_177741	Ppp1r3b	protein phosphatase 1, regulatory (inhibitor) subunit 3B	8 A4|8	NM_177741	RefSeq	Mus musculus protein phosphatase 1, regulatory (inhibitor) subunit 3B (Ppp1r3b), mRNA.	FALSE	GO:0005975 // GO:0005977 // GO:0005979 // GO:0005981 // GO:0050790	carbohydrate metabolic process // glycogen metabolic process // regulation of glycogen biosynthetic process // regulation of glycogen catabolic process // regulation of catalytic activity	GO:0000164 // GO:0005625 // GO:0005792 // GO:0042587	protein phosphatase type 1 complex // soluble fraction // microsome // glycogen granule	GO:0004721 // GO:0019888 // GO:0019899	phosphoprotein phosphatase activity // protein phosphatase regulator activity // enzyme binding	---	---	7.79489	7.02864
10578352	9.77372	10.9761	8.86968	11.4179	11.1757	11.239	3	3	9.87317	11.2775	1.05672	0.125648	1.14224	0.112571	0.102236	0.463196	0.111231	5.1063	22	17.3411	4.07e-05	0.998527	0.994138	4.07e-05	0.139345	1	0.00169439	1119.16	2488.8	2.22381	0.0462305	NM_145594	Fgl1	fibrinogen-like protein 1	8 A4|8	NM_145594	RefSeq	Mus musculus fibrinogen-like protein 1 (Fgl1), mRNA.	FALSE	GO:0007165	signal transduction	GO:0005576 // GO:0005615	extracellular region // extracellular space	GO:0005102	receptor binding	---	---	9.87317	11.2775
10571214	5.3374	5.39142	5.18338	6.08042	5.82472	5.76066	3	3	5.30406	5.8886	0.107949	0.169184	1.11021	0.131618	0.170915	0.133668	0.178214	4.54474	22	1.77758	0.000159463	0.995912	0.983852	0.000159463	0.196044	1	0.00481327	39.5807	59.5211	1.50379	0.0111036	NM_175136	Rnf122	ring finger protein 122	8 A3|8	NM_175136	RefSeq	Mus musculus ring finger protein 122 (Rnf122), mRNA.	FALSE	GO:0008150	biological_process	GO:0005575 // GO:0005783 // GO:0005794 // GO:0016020 // GO:0016021	cellular_component // endoplasmic reticulum // Golgi apparatus // membrane // integral to membrane	GO:0003674 // GO:0008270 // GO:0046872	molecular_function // zinc ion binding // metal ion binding	---	---	5.30406	5.8886
10577449	7.10561	7.3855	7.38524	6.62542	6.78163	6.94363	3	3	7.29212	6.78356	0.16152	0.159115	-1.07497	0.127315	0.205692	0.139567	0.207524	-3.52213	22	2.2109	0.00191937	0.974127	0.903302	0.00191937	0.364689	1	0.0316545	157.369	110.615	0.702903	0.0180166	NM_007511	Atp7b	ATPase, Cu++ transporting, beta polypeptide	8 A2|8 10.0 cM	NM_007511	RefSeq	Mus musculus ATPase, Cu++ transporting, beta polypeptide (Atp7b), mRNA.	FALSE	GO:0006200 // GO:0006200 // GO:0006754 // GO:0006810 // GO:0006811 // GO:0006812 // GO:0006825 // GO:0006825 // GO:0006825 // GO:0006878 // GO:0006882 // GO:0007595 // GO:0008152 // GO:0015677 // GO:0015680 // GO:0030001 // GO:0035434 // GO:0035434 // GO:0035434 // GO:0046034 // GO:0046688 // GO:0051208 // GO:0060003	ATP catabolic process // ATP catabolic process // ATP biosynthetic process // transport // ion transport // cation transport // copper ion transport // copper ion transport // copper ion transport // cellular copper ion homeostasis // cellular zinc ion homeostasis // lactation // metabolic process // copper ion import // intracellular copper ion transport // metal ion transport // copper ion tran…	GO:0005770 // GO:0005794 // GO:0005802 // GO:0005802 // GO:0005886 // GO:0005923 // GO:0016020 // GO:0016021	late endosome // Golgi apparatus // trans-Golgi network // trans-Golgi network // plasma membrane // tight junction // membrane // integral to membrane	GO:0000166 // GO:0003824 // GO:0004008 // GO:0005375 // GO:0005507 // GO:0005524 // GO:0008270 // GO:0015662 // GO:0016787 // GO:0043682 // GO:0043682 // GO:0046872	nucleotide binding // catalytic activity // copper-exporting ATPase activity // copper ion transmembrane transporter activity // copper ion binding // ATP binding // zinc ion binding // ATPase activity, coupled to transmembrane movement of ions, phosphorylative mechanism // hydrolase activity // copper-transporting ATPase activity // copper-transporting ATPase activity // metal ion binding	---	---	7.29212	6.78356
10577782	5.81642	6.41247	6.00469	5.35493	5.70582	5.44532	3	3	6.07786	5.50202	0.304686	0.182187	-1.10466	0.149879	0.227888	0.193133	0.230753	-3.31456	22	1.42751	0.0031513	0.96286	0.864799	0.0031513	0.412298	1	0.0461684	68.581	45.5637	0.664378	0.0676544	NM_001081187	Htra4	HtrA serine peptidase 4	8 A2|8	NM_001081187	RefSeq	Mus musculus HtrA serine peptidase 4 (Htra4), mRNA.	FALSE	GO:0001558 // GO:0006508 // GO:0008150	regulation of cell growth // proteolysis // biological_process	GO:0005575 // GO:0005576	cellular_component // extracellular region	GO:0003674 // GO:0003824 // GO:0004252 // GO:0005520 // GO:0008233 // GO:0008236 // GO:0016787	molecular_function // catalytic activity // serine-type endopeptidase activity // insulin-like growth factor binding // peptidase activity // serine-type peptidase activity // hydrolase activity	---	---	6.07786	5.50202
10577645	9.6322	9.81742	9.63307	8.8318	8.99689	9.50281	3	3	9.69423	9.1105	0.106686	0.349633	-1.06407	0.0824562	0.23753	0.0908316	0.271141	-3.53575	22	8.91079	0.0018576	0.974739	0.905453	0.0018576	0.361741	1	0.0308937	829.957	564.013	0.679569	0.0416136	NM_145949	Ido2	indoleamine 2,3-dioxygenase 2	8 A2|8	NM_145949	RefSeq	Mus musculus indoleamine 2,3-dioxygenase 2 (Ido2), mRNA.	FALSE	GO:0019441 // GO:0019441 // GO:0019441 // GO:0055114 // GO:0055114 // GO:0055114 // GO:0055114	tryptophan catabolic process to kynurenine // tryptophan catabolic process to kynurenine // tryptophan catabolic process to kynurenine // oxidation-reduction process // oxidation-reduction process // oxidation-reduction process // oxidation-reduction process	GO:0005737	cytoplasm	GO:0016702 // GO:0033754 // GO:0033754 // GO:0033754	oxidoreductase activity, acting on single donors with incorporation of molecular oxygen, incorporation of two atoms of oxygen // indoleamine 2,3-dioxygenase activity // indoleamine 2,3-dioxygenase activity // indoleamine 2,3-dioxygenase activity	---	---	9.69423	9.1105
10577641	6.7515	6.51011	6.23599	7.48392	7.37553	6.74775	3	3	6.4992	7.2024	0.257926	0.397447	1.1082	0.12805	0.239099	0.164322	0.284064	3.71145	22	2.9884	0.00121592	0.981501	0.929609	0.00121592	0.325573	1	0.0226122	91.4222	150.845	1.64999	0.0678366	NM_026931	1810011O10Rik	RIKEN cDNA 1810011O10 gene	8 A2|8	NM_026931	RefSeq	Mus musculus RIKEN cDNA 1810011O10 gene (1810011O10Rik), mRNA.	FALSE	GO:0006915 // GO:0008150	apoptotic process // biological_process	GO:0005575	cellular_component	GO:0003674	molecular_function	---	---	6.4992	7.2024
10577792	5.45453	5.37403	5.5225	6.41366	6.31474	6.11967	3	3	5.45035	6.28269	0.0743226	0.149593	1.15271	0.123192	0.232851	0.121659	0.230996	5.52201	22	3.60514	1.5e-05	0.999302	0.997216	1.5e-05	0.108575	0.534541	0.000770232	43.7625	78.1299	1.78532	0.00197685	ENSMUST00000064883	Plekha2	pleckstrin homology domain-containing, family A (phosphoinositide binding specific) member 2	8 A2|8	ENSMUST00000064883	ENSEMBL	cdna:known chromosome:NCBIM37:8:26149616:26212666:-1 gene:ENSMUSG00000031557 gene_biotype:protein_coding transcript_biotype:protein_coding	FALSE	GO:0001954	positive regulation of cell-matrix adhesion	GO:0005634 // GO:0005737 // GO:0005886 // GO:0016020 // GO:0043234	nucleus // cytoplasm // plasma membrane // membrane // protein complex	GO:0001968 // GO:0005543 // GO:0005545 // GO:0008289 // GO:0030165 // GO:0043236	fibronectin binding // phospholipid binding // 1-phosphatidylinositol binding // lipid binding // PDZ domain binding // laminin binding	---	---	5.45035	6.28269
10576973	6.25746	6.23157	6.14234	6.72151	6.96895	6.4676	3	3	6.21046	6.71935	0.0603937	0.250685	1.08194	0.123356	0.204819	0.120401	0.222628	3.48255	22	3.41899	0.00211059	0.972265	0.896801	0.00211059	0.37338	1	0.0339729	74.0944	106.435	1.43647	0.0398608	ENSMUST00000033898	Col4a1	collagen, type IV, alpha 1	8 A1.1|8 5.0 cM	ENSMUST00000033898	ENSEMBL	cdna:known chromosome:NCBIM37:8:11198423:11312826:-1 gene:ENSMUSG00000031502 gene_biotype:protein_coding transcript_biotype:protein_coding	FALSE	GO:0001525 // GO:0007528 // GO:0071230	angiogenesis // neuromuscular junction development // cellular response to amino acid stimulus	GO:0005576 // GO:0005578 // GO:0005581 // GO:0005587 // GO:0005604	extracellular region // proteinaceous extracellular matrix // collagen // collagen type IV // basement membrane	GO:0005201 // GO:0048407	extracellular matrix structural constituent // platelet-derived growth factor binding	---	---	6.21046	6.71935
10577164	7.87225	7.56363	7.58116	10.0476	9.46349	9.23726	3	3	7.67235	9.58278	0.173345	0.418133	1.249	0.122217	0.209647	0.137994	0.267852	10.982	22	3.76762	2.14e-10	1	0.999999	2.14e-10	0.00664678	7.6e-06	2.38e-07	204.994	789.284	3.85028	0.0134997	ENSMUST00000033828	Gas6	growth arrest specific 6	8 A1.1|8 5.0 cM	ENSMUST00000033828	ENSEMBL	cdna:known chromosome:NCBIM37:8:13465374:13494535:-1 gene:ENSMUSG00000031451 gene_biotype:protein_coding transcript_biotype:protein_coding	FALSE	GO:0001764 // GO:0001934 // GO:0001961 // GO:0003104 // GO:0006468 // GO:0006909 // GO:0007165 // GO:0007167 // GO:0007596 // GO:0009267 // GO:0010628 // GO:0010804 // GO:0010934 // GO:0018105 // GO:0019064 // GO:0019079 // GO:0031589 // GO:0032008 // GO:0032148 // GO:0032689 // GO:0032715 // GO:0032720 // GO:0032825 // GO:0033138 // GO:0033159 // GO:0035457 // GO:0035690 // GO:0035754 // GO:0040…	neuron migration // positive regulation of protein phosphorylation // positive regulation of cytokine-mediated signaling pathway // positive regulation of glomerular filtration // protein phosphorylation // phagocytosis // signal transduction // enzyme linked receptor protein signaling pathway // blood coagulation // cellular response to starvation // positive regulation of gene expression // neg…	GO:0005576 // GO:0005615 // GO:0005615 // GO:0005622 // GO:0005737	extracellular region // extracellular space // extracellular space // intracellular // cytoplasm	GO:0001786 // GO:0005102 // GO:0005245 // GO:0005509 // GO:0030296 // GO:0030971 // GO:0043027 // GO:0046872 // GO:0048018 // GO:0048018 // GO:0060090	phosphatidylserine binding // receptor binding // voltage-gated calcium channel activity // calcium ion binding // protein tyrosine kinase activator activity // receptor tyrosine kinase binding // cysteine-type endopeptidase inhibitor activity involved in apoptotic process // metal ion binding // receptor agonist activity // receptor agonist activity // binding, bridging	---	---	7.67235	9.58278
10570018	4.40566	4.36271	4.49628	5.30357	5.25348	4.67298	3	3	4.42155	5.07668	0.0681843	0.350505	1.14817	0.144045	0.225079	0.140385	0.261519	3.82293	22	3.47026	0.000927979	0.984847	0.941857	0.000927979	0.304379	1	0.0184334	21.4459	34.3835	1.60326	0.0450274	ENSMUST00000164629	Tnfsf13b	tumor necrosis factor (ligand) superfamily, member 13b	8 A1.1|8 3.0 cM	ENSMUST00000164629	ENSEMBL	cdna:known chromosome:NCBIM37:8:10006843:10025916:1 gene:ENSMUSG00000031497 gene_biotype:protein_coding transcript_biotype:protein_coding	FALSE	GO:0001782 // GO:0002636 // GO:0006955 // GO:0030890 // GO:0031295 // GO:0031296 // GO:0042102 // GO:0045885 // GO:0048305 // GO:0050776	B cell homeostasis // positive regulation of germinal center formation // immune response // positive regulation of B cell proliferation // T cell costimulation // B cell costimulation // positive regulation of T cell proliferation // positive regulation of survival gene product expression // immunoglobulin secretion // regulation of immune response	GO:0005576 // GO:0005615 // GO:0005886 // GO:0016020 // GO:0016021	extracellular region // extracellular space // plasma membrane // membrane // integral to membrane	GO:0005125 // GO:0005164	cytokine activity // tumor necrosis factor receptor binding	---	---	4.42155	5.07668
10569823	6.116	6.72739	6.79994	5.33695	5.48793	5.58073	3	3	6.54778	5.46854	0.375686	0.12304	-1.19735	0.127827	0.166306	0.201286	0.167021	-7.14682	22	1.4524	3.64e-07	0.999957	0.999828	3.64e-07	0.042785	0.0129436	4.36e-05	95.5819	44.3853	0.464369	0.0186857	ENSMUST00000136592	C330021F23Rik	RIKEN cDNA C330021F23 gene	8 A1.1|8	ENSMUST00000136592	ENSEMBL	cdna:known chromosome:NCBIM37:8:3567998:3584776:1 gene:ENSMUSG00000065952 gene_biotype:protein_coding transcript_biotype:protein_coding	FALSE	GO:0008150	biological_process	GO:0005575	cellular_component	GO:0003674	molecular_function	---	---	6.54778	5.46854
10577190	6.71278	7.09743	6.6863	7.98209	7.41042	7.26598	3	3	6.83217	7.55283	0.230105	0.378699	1.10548	0.14299	0.250116	0.167971	0.288003	3.74383	22	2.93985	0.00112422	0.982541	0.933392	0.00112422	0.319279	1	0.0212762	114.941	192.293	1.67297	0.0763126	NM_009025	Rasa3	RAS p21 protein activator 3	8 A1.1|8	NM_009025	RefSeq	Mus musculus RAS p21 protein activator 3 (Rasa3), mRNA.	FALSE	GO:0007165 // GO:0032320 // GO:0035556 // GO:0046580 // GO:0051056	signal transduction // positive regulation of Ras GTPase activity // intracellular signal transduction // negative regulation of Ras protein signal transduction // regulation of small GTPase mediated signal transduction	GO:0005622 // GO:0005737 // GO:0031235	intracellular // cytoplasm // intrinsic to internal side of plasma membrane	GO:0005096 // GO:0005099 // GO:0005543 // GO:0015278 // GO:0046872	GTPase activator activity // Ras GTPase activator activity // phospholipid binding // calcium-release channel activity // metal ion binding	GenMAPP	MAPK_Cascade	6.83217	7.55283
10558454	6.08973	6.21739	5.88861	5.24877	4.96679	5.76497	3	3	6.06524	5.32684	0.165755	0.404772	-1.13862	0.142273	0.202056	0.15296	0.258659	-4.25603	22	2.85956	0.000322838	0.993081	0.972879	0.000322838	0.233853	1	0.00835103	67.2531	41.2242	0.612971	0.0330813	NM_023140	Glrx3	glutaredoxin 3	7|7 F5	NM_023140	RefSeq	Mus musculus glutaredoxin 3 (Glrx3), mRNA.	FALSE	GO:0002026 // GO:0010614 // GO:0045454 // GO:0055114	regulation of the force of heart contraction // negative regulation of cardiac muscle hypertrophy // cell redox homeostasis // oxidation-reduction process	GO:0005737 // GO:0030018	cytoplasm // Z disc	GO:0005080 // GO:0005515 // GO:0009055 // GO:0015035 // GO:0046872 // GO:0051536	protein kinase C binding // protein binding // electron carrier activity // protein disulfide oxidoreductase activity // metal ion binding // iron-sulfur cluster binding	---	---	6.06524	5.32684
10570434	6.51427	6.75782	6.63978	8.56188	7.50254	7.08792	3	3	6.63729	7.71745	0.121795	0.760116	1.16274	0.135416	0.275158	0.139167	0.416989	4.2559	22	8.97793	0.000322937	0.99308	0.972873	0.000322937	0.233871	1	0.00835103	99.7823	231.762	2.32268	0.150708	NM_001112715	Ifitm1	interferon induced transmembrane protein 1	7|7 F5	NM_001112715	RefSeq	Mus musculus interferon induced transmembrane protein 1 (Ifitm1), transcript variant 2, mRNA.	FALSE	GO:0001756 // GO:0009607 // GO:0009952 // GO:0051607	somitogenesis // response to biotic stimulus // anterior/posterior pattern specification // defense response to virus	GO:0005575 // GO:0005886 // GO:0016020 // GO:0016021	cellular_component // plasma membrane // membrane // integral to membrane	GO:0003674	molecular_function	---	---	6.63729	7.71745
10557439	7.90008	7.54267	7.82086	6.76772	7.10398	7.5077	3	3	7.75453	7.12647	0.18771	0.3705	-1.08813	0.114124	0.185325	0.13508	0.237026	-3.98749	22	3.07897	0.000621818	0.988736	0.956347	0.000621818	0.275453	1	0.0137244	217.143	142.84	0.657814	0.048431	NM_029339	Ccdc101	coiled-coil domain containing 101	7|7 F4	NM_029339	RefSeq	Mus musculus coiled-coil domain containing 101 (Ccdc101), mRNA.	FALSE	GO:0006351 // GO:0006355 // GO:0016568 // GO:0043966	transcription, DNA-dependent // regulation of transcription, DNA-dependent // chromatin modification // histone H3 acetylation	GO:0005634 // GO:0005671 // GO:0005671 // GO:0070461	nucleus // Ada2/Gcn5/Ada3 transcription activator complex // Ada2/Gcn5/Ada3 transcription activator complex // SAGA-type complex	GO:0035064	methylated histone residue binding	---	---	7.75453	7.12647
10568050	9.63401	9.52186	9.43684	10.2048	9.98846	9.91152	3	3	9.5309	10.0349	0.0988941	0.152061	1.05288	0.0764289	0.199481	0.0841934	0.200946	4.00696	22	5.69641	0.000593003	0.989126	0.957814	0.000593003	0.27221	1	0.013228	740.917	1053.04	1.42126	0.012125	NM_001177307	Aldoa	aldolase A, fructose-bisphosphate	7|7 F4	NM_001177307	RefSeq	Mus musculus aldolase A, fructose-bisphosphate (Aldoa), transcript variant 1, mRNA.	FALSE	GO:0006000 // GO:0006096 // GO:0006754 // GO:0006941 // GO:0008152 // GO:0008360 // GO:0030388 // GO:0046716	fructose metabolic process // glycolysis // ATP biosynthetic process // striated muscle contraction // metabolic process // regulation of cell shape // fructose 1,6-bisphosphate metabolic process // muscle cell homeostasis	GO:0005737 // GO:0005739 // GO:0015629 // GO:0016020 // GO:0019861 // GO:0030018 // GO:0043234 // GO:0070062	cytoplasm // mitochondrion // actin cytoskeleton // membrane // flagellum // Z disc // protein complex // extracellular vesicular exosome	GO:0002020 // GO:0003824 // GO:0004332 // GO:0004332 // GO:0008092 // GO:0016829 // GO:0070061	protease binding // catalytic activity // fructose-bisphosphate aldolase activity // fructose-bisphosphate aldolase activity // cytoskeletal protein binding // lyase activity // fructose binding	GenMAPP	Glycolysis_and_Gluconeogenesis	9.5309	10.0349
10568355	4.35151	4.26468	4.62781	5.33475	4.69664	4.78345	3	3	4.41466	4.93828	0.189624	0.346086	1.11861	0.135572	0.151621	0.152468	0.206583	3.53228	22	1.83582	0.00187315	0.974585	0.904909	0.00187315	0.36249	1	0.0310941	21.4532	31.2762	1.45788	0.113364	NM_023258	Pycard	PYD and CARD domain containing	7|7 F4	NM_023258	RefSeq	Mus musculus PYD and CARD domain containing (Pycard), mRNA.	FALSE	GO:0006915 // GO:0006917 // GO:0006919 // GO:0006954 // GO:0032611 // GO:0033209 // GO:0042981 // GO:0043280 // GO:0043281 // GO:0050718 // GO:0051092	apoptotic process // induction of apoptosis // activation of cysteine-type endopeptidase activity involved in apoptotic process // inflammatory response // interleukin-1 beta production // tumor necrosis factor-mediated signaling pathway // regulation of apoptotic process // positive regulation of cysteine-type endopeptidase activity involved in apoptotic process // regulation of cysteine-type en…	GO:0005576 // GO:0005622 // GO:0005737 // GO:0005829 // GO:0043025 // GO:0043234 // GO:0044444	extracellular region // intracellular // cytoplasm // cytosol // neuronal cell body // protein complex // cytoplasmic part	GO:0002020 // GO:0005515 // GO:0016505 // GO:0032090 // GO:0042803 // GO:0044325	protease binding // protein binding // apoptotic protease activator activity // Pyrin domain binding // protein homodimerization activity // ion channel binding	---	---	4.41466	4.93828
10568553	6.96584	6.6928	6.87938	7.53933	7.7258	7.12508	3	3	6.846	7.4634	0.139547	0.307476	1.09018	0.134183	0.213346	0.141099	0.242008	3.81729	22	2.94182	0.000940765	0.984693	0.941288	0.000940765	0.305419	1	0.0185783	115.396	179.101	1.55205	0.0444711	ENSMUST00000077472	Chst15	carbohydrate (N-acetylgalactosamine 4-sulfate 6-O) sulfotransferase 15	7|7 F4	ENSMUST00000077472	ENSEMBL	cdna:known chromosome:NCBIM37:7:139427463:139508397:-1 gene:ENSMUSG00000030930 gene_biotype:protein_coding transcript_biotype:protein_coding	FALSE	GO:0019319	hexose biosynthetic process	GO:0005794 // GO:0016020 // GO:0016021	Golgi apparatus // membrane // integral to membrane	GO:0008146 // GO:0016740 // GO:0050656 // GO:0050659	sulfotransferase activity // transferase activity // 3'-phosphoadenosine 5'-phosphosulfate binding // N-acetylgalactosamine 4-sulfate 6-O-sulfotransferase activity	---	---	6.846	7.4634
10557342	4.26929	4.30794	4.59248	5.25198	5.68441	4.98896	3	3	4.3899	5.30845	0.176498	0.351147	1.20924	0.142173	0.210229	0.155047	0.250194	5.40516	22	2.60392	1.99e-05	0.99914	0.996571	1.99e-05	0.116421	0.706415	0.000978415	21.072	40.4294	1.91863	0.0320114	NM_021887	Il21r	interleukin 21 receptor	7|7 F4	NM_021887	RefSeq	Mus musculus interleukin 21 receptor (Il21r), mRNA.	FALSE	GO:0007165 // GO:0019221 // GO:0019221	signal transduction // cytokine-mediated signaling pathway // cytokine-mediated signaling pathway	GO:0016020 // GO:0016021	membrane // integral to membrane	GO:0004872 // GO:0004888 // GO:0004896 // GO:0004896	receptor activity // transmembrane signaling receptor activity // cytokine receptor activity // cytokine receptor activity	---	---	4.3899	5.30845
10568115	7.09067	7.05636	7.09852	8.61974	7.98058	7.2369	3	3	7.08185	7.94574	0.0224205	0.69208	1.12199	0.144458	0.214483	0.138067	0.359037	3.88985	22	6.76234	0.00078868	0.986565	0.948225	0.00078868	0.292283	1	0.0163094	135.483	265.597	1.96037	0.137957	NM_080638	Mvp	major vault protein	7|7 F4	NM_080638	RefSeq	Mus musculus major vault protein (Mvp), mRNA.	FALSE	---	---	GO:0005634 // GO:0005737 // GO:0030529 // GO:0043231	nucleus // cytoplasm // ribonucleoprotein complex // intracellular membrane-bounded organelle	---	---	---	---	7.08185	7.94574
10557862	4.19256	4.32627	4.17929	6.85145	4.9911	4.35082	3	3	4.23271	5.39779	0.0812999	1.29897	1.27526	0.132491	0.22801	0.130995	0.595019	3.31214	22	20.6324	0.00316943	0.962705	0.864283	0.00316943	0.412882	1	0.0463576	18.8207	55.8945	2.96984	0.283849	NM_001082960	Itgam	integrin alpha M	7|7 F4	NM_001082960	RefSeq	Mus musculus integrin alpha M (Itgam), transcript variant 1, mRNA.	FALSE	GO:0007155 // GO:0007155 // GO:0007159 // GO:0007229 // GO:0014005 // GO:0016337 // GO:0030593 // GO:0045123 // GO:0050798	cell adhesion // cell adhesion // leukocyte cell-cell adhesion // integrin-mediated signaling pathway // microglia development // cell-cell adhesion // neutrophil chemotaxis // cellular extravasation // activated T cell proliferation	GO:0005634 // GO:0008305 // GO:0009897 // GO:0009986 // GO:0016020 // GO:0016021	nucleus // integrin complex // external side of plasma membrane // cell surface // membrane // integral to membrane	GO:0001846 // GO:0001846 // GO:0001948 // GO:0004872 // GO:0008201 // GO:0043395 // GO:0046982	opsonin binding // opsonin binding // glycoprotein binding // receptor activity // heparin binding // heparan sulfate proteoglycan binding // protein heterodimerization activity	GenMAPP	Integrin-mediated_cell_adhesion_KEGG	4.23271	5.39779
10568873	4.69855	4.70307	4.66065	5.65127	5.52881	5.07897	3	3	4.68742	5.41968	0.0232956	0.301355	1.15622	0.14445	0.203999	0.138086	0.233118	4.68104	22	2.85008	0.00011436	0.996811	0.987373	0.00011436	0.180401	1	0.00374085	25.7687	43.4086	1.68454	0.0235529	NM_007403	Adam8	a disintegrin and metallopeptidase domain 8	7|7 F3-F5	NM_007403	RefSeq	Mus musculus a disintegrin and metallopeptidase domain 8 (Adam8), mRNA.	FALSE	GO:0000902 // GO:0001525 // GO:0002523 // GO:0002675 // GO:0002693 // GO:0006508 // GO:0006944 // GO:0006954 // GO:0007160 // GO:0007229 // GO:0016337 // GO:0022407 // GO:0033089 // GO:0035419 // GO:0043524 // GO:0043534 // GO:0045670 // GO:0045780 // GO:0045780 // GO:0045785 // GO:0048247 // GO:0048729 // GO:0050729 // GO:0051044 // GO:0051044 // GO:0051092 // GO:0051897 // GO:0070245 // GO:0071…	cell morphogenesis // angiogenesis // leukocyte migration involved in inflammatory response // positive regulation of acute inflammatory response // positive regulation of cellular extravasation // proteolysis // cellular membrane fusion // inflammatory response // cell-matrix adhesion // integrin-mediated signaling pathway // cell-cell adhesion // regulation of cell-cell adhesion // positive reg…	GO:0002102 // GO:0002102 // GO:0005737 // GO:0005886 // GO:0005886 // GO:0005887 // GO:0009986 // GO:0016020 // GO:0016021 // GO:0032010 // GO:0032127 // GO:0042581 // GO:0070820 // GO:0071133	podosome // podosome // cytoplasm // plasma membrane // plasma membrane // integral to plasma membrane // cell surface // membrane // integral to membrane // phagolysosome // dense core granule membrane // specific granule // tertiary granule // alpha9-beta1 integrin-ADAM8 complex	GO:0004222 // GO:0005178 // GO:0005509 // GO:0005515 // GO:0008233 // GO:0008237 // GO:0008237 // GO:0008270 // GO:0016787 // GO:0046872 // GO:0050839 // GO:0050839	metalloendopeptidase activity // integrin binding // calcium ion binding // protein binding // peptidase activity // metallopeptidase activity // metallopeptidase activity // zinc ion binding // hydrolase activity // metal ion binding // cell adhesion molecule binding // cell adhesion molecule binding	---	---	4.68742	5.41968
10568714	4.63812	4.7527	4.16046	5.71897	5.64252	5.58516	3	3	4.51709	5.64888	0.314125	0.0671305	1.25056	0.145155	0.24804	0.192602	0.238222	6.39912	22	1.52984	1.94e-06	0.99985	0.999399	1.94e-06	0.0650341	0.0689637	0.000160755	23.2474	50.2108	2.15985	0.000918277	NM_001081117	Mki67	antigen identified by monoclonal antibody Ki 67	7|7 F3-F5	NM_001081117	RefSeq	Mus musculus antigen identified by monoclonal antibody Ki 67 (Mki67), mRNA.	FALSE	GO:0007126 // GO:0008283	meiosis // cell proliferation	GO:0000775 // GO:0000793 // GO:0005622 // GO:0005634 // GO:0005634 // GO:0005730 // GO:0005730 // GO:0005737	chromosome, centromeric region // condensed chromosome // intracellular // nucleus // nucleus // nucleolus // nucleolus // cytoplasm	GO:0008022	protein C-terminus binding	---	---	4.51709	5.64888
10567394	6.13301	5.77036	5.71779	4.1084	5.37597	5.20937	3	3	5.87372	4.89791	0.226087	0.688796	-1.19923	0.137102	0.16736	0.162425	0.334253	-4.54796	22	4.23492	0.000158217	0.995936	0.983946	0.000158217	0.19566	1	0.00478379	59.1307	31.9244	0.539895	0.042945	NM_027943	Pdilt	protein disulfide isomerase-like, testis expressed	7|7 F3	NM_027943	RefSeq	Mus musculus protein disulfide isomerase-like, testis expressed (Pdilt), mRNA.	FALSE	GO:0007275 // GO:0007283 // GO:0008150 // GO:0030154 // GO:0045454	multicellular organismal development // spermatogenesis // biological_process // cell differentiation // cell redox homeostasis	GO:0005575 // GO:0005783	cellular_component // endoplasmic reticulum	GO:0003674 // GO:0016853	molecular_function // isomerase activity	---	---	5.87372	4.89791
10556769	8.8872	8.83134	9.02413	7.69893	8.29376	8.7098	3	3	8.91423	8.23416	0.0991976	0.508061	-1.08259	0.117898	0.219652	0.120106	0.301318	-3.63131	22	6.29392	0.00147575	0.978666	0.919386	0.00147575	0.341642	1	0.0261319	483.214	313.434	0.648645	0.0565951	NM_016870	Acsm3	acyl-CoA synthetase medium-chain family member 3	7|7 F3	NM_016870	RefSeq	Mus musculus acyl-CoA synthetase medium-chain family member 3 (Acsm3), transcript variant 1, mRNA.	FALSE	GO:0006629 // GO:0006631 // GO:0006633 // GO:0008152	lipid metabolic process // fatty acid metabolic process // fatty acid biosynthetic process // metabolic process	GO:0005739 // GO:0005759	mitochondrion // mitochondrial matrix	GO:0000166 // GO:0003824 // GO:0005524 // GO:0015645 // GO:0016874 // GO:0046872 // GO:0047760	nucleotide binding // catalytic activity // ATP binding // fatty acid ligase activity // ligase activity // metal ion binding // butyrate-CoA ligase activity	---	---	8.91423	8.23416
10567626	6.75661	6.86349	6.85621	5.9302	6.51659	6.26085	3	3	6.82544	6.23588	0.0597157	0.293994	-1.09454	0.157729	0.185612	0.152529	0.216875	-3.8513	22	2.02168	0.000866165	0.9856	0.944642	0.000866165	0.299194	1	0.0175488	113.477	76.406	0.673318	0.0158908	NM_028758	Gga2	golgi associated, gamma adaptin ear containing, ARF binding protein 2	7|7 F3	NM_028758	RefSeq	Mus musculus golgi associated, gamma adaptin ear containing, ARF binding protein 2 (Gga2), mRNA.	FALSE	GO:0006810 // GO:0006886 // GO:0015031 // GO:0016192	transport // intracellular protein transport // protein transport // vesicle-mediated transport	GO:0005622 // GO:0005768 // GO:0005794 // GO:0005802 // GO:0016020 // GO:0030131 // GO:0030136 // GO:0044431	intracellular // endosome // Golgi apparatus // trans-Golgi network // membrane // clathrin adaptor complex // clathrin-coated vesicle // Golgi apparatus part	GO:0005515 // GO:0030306	protein binding // ADP-ribosylation factor binding	---	---	6.82544	6.23588
10567335	8.69295	8.56302	8.48737	9.20868	8.96146	8.97933	3	3	8.58111	9.04982	0.103975	0.137866	1.05462	0.103742	0.214855	0.108395	0.213124	3.3953	22	3.86581	0.00260033	0.967702	0.881106	0.00260033	0.393182	1	0.0399223	383.644	531.635	1.38575	0.0122721	NM_019580	Gde1	glycerophosphodiester phosphodiesterase 1	7|7 F3	NM_019580	RefSeq	Mus musculus glycerophosphodiester phosphodiesterase 1 (Gde1), mRNA.	FALSE	GO:0006071 // GO:0006629 // GO:0007186 // GO:0008152	glycerol metabolic process // lipid metabolic process // G-protein coupled receptor signaling pathway // metabolic process	GO:0005737 // GO:0005887 // GO:0016020 // GO:0016021	cytoplasm // integral to plasma membrane // membrane // integral to membrane	GO:0008081 // GO:0008889 // GO:0016787 // GO:0046872 // GO:0047395	phosphoric diester hydrolase activity // glycerophosphodiester phosphodiesterase activity // hydrolase activity // metal ion binding // glycerophosphoinositol glycerophosphodiesterase activity	---	---	8.58111	9.04982
10556616	5.76515	6.24475	5.24676	7.54616	6.88764	7.56697	3	3	5.75222	7.33359	0.49912	0.386348	1.27491	0.138116	0.205494	0.250273	0.255985	7.65086	22	1.04616	1.23e-07	0.999981	0.999924	1.23e-07	0.0325983	0.00436729	1.94e-05	56.0626	164.978	2.94276	0.0133694	NM_001105252	Tmc5	transmembrane channel-like gene family 5	7|7 F3	NM_001105252	RefSeq	Mus musculus transmembrane channel-like gene family 5 (Tmc5), transcript variant 1, mRNA.	FALSE	GO:0008150	biological_process	GO:0005575 // GO:0016020 // GO:0016021	cellular_component // membrane // integral to membrane	GO:0003674	molecular_function	---	---	5.75222	7.33359
10567580	6.07505	6.84084	6.30539	9.02127	8.00073	7.43409	3	3	6.40709	8.15203	0.392895	0.804335	1.27234	0.14096	0.223908	0.214779	0.403987	6.60571	22	3.53796	1.21e-06	0.999894	0.999577	1.21e-06	0.057826	0.0431301	0.000110026	87.0451	316.223	3.63286	0.0954499	NM_030691	Igsf6	immunoglobulin superfamily, member 6	7|7 F2-F3	NM_030691	RefSeq	Mus musculus immunoglobulin superfamily, member 6 (Igsf6), mRNA.	FALSE	GO:0008150	biological_process	GO:0005575 // GO:0016020 // GO:0016021	cellular_component // membrane // integral to membrane	GO:0003674	molecular_function	---	---	6.40709	8.15203
10556491	4.39298	4.17619	4.52111	5.60932	5.24676	5.01431	3	3	4.36343	5.29013	0.174346	0.299868	1.21238	0.134031	0.200755	0.147844	0.230191	5.86703	22	2.4242	6.65e-06	0.999621	0.998487	6.65e-06	0.0885296	0.236486	0.000409404	20.6829	39.7018	1.91954	0.0196005	NM_026143	Far1	fatty acyl CoA reductase 1	7|7 F2	NM_026143	RefSeq	Mus musculus fatty acyl CoA reductase 1 (Far1), transcript variant 1, mRNA.	FALSE	GO:0006629 // GO:0008610 // GO:0010025 // GO:0055114	lipid metabolic process // lipid biosynthetic process // wax biosynthetic process // oxidation-reduction process	GO:0005777 // GO:0005778 // GO:0016020 // GO:0016021	peroxisome // peroxisomal membrane // membrane // integral to membrane	GO:0000166 // GO:0016491 // GO:0016620 // GO:0050062	nucleotide binding // oxidoreductase activity // oxidoreductase activity, acting on the aldehyde or oxo group of donors, NAD or NADP as acceptor // long-chain-fatty-acyl-CoA reductase activity	---	---	4.36343	5.29013
10566934	5.82304	6.59683	6.47988	7.41228	7.7481	8.49792	3	3	6.29992	7.8861	0.417109	0.555822	1.25178	0.141644	0.215371	0.22332	0.31359	7.13633	22	1.97183	3.72e-07	0.999956	0.999825	3.72e-07	0.0430318	0.0132444	4.44e-05	80.887	248.948	3.07772	0.0465653	NM_053247	Lyve1	lymphatic vessel endothelial hyaluronan receptor 1	7|7 F2	NM_053247	RefSeq	Mus musculus lymphatic vessel endothelial hyaluronan receptor 1 (Lyve1), mRNA.	FALSE	GO:0006027 // GO:0006810 // GO:0007155 // GO:0007165	glycosaminoglycan catabolic process // transport // cell adhesion // signal transduction	GO:0005886 // GO:0016020 // GO:0016021	plasma membrane // membrane // integral to membrane	GO:0004872 // GO:0004888 // GO:0005540	receptor activity // transmembrane signaling receptor activity // hyaluronic acid binding	---	---	6.29992	7.8861
10566477	12.0479	12.1718	11.9097	12.3516	12.2172	12.2251	3	3	12.0431	12.2646	0.131125	0.0754241	1.01839	0.030825	0.0433055	0.0631658	0.0523374	4.6775	22	1.4566	0.000115352	0.99679	0.987292	0.000115352	0.180791	1	0.00376635	4231.81	4925.16	1.16384	0.0607384	NM_017371	Hpx	hemopexin	7|7 F1	NM_017371	RefSeq	Mus musculus hemopexin (Hpx), mRNA.	FALSE	GO:0002639 // GO:0002925 // GO:0006810 // GO:0020027 // GO:0042168 // GO:0042511 // GO:0051246 // GO:0060332 // GO:0060335	positive regulation of immunoglobulin production // positive regulation of humoral immune response mediated by circulating immunoglobulin // transport // hemoglobin metabolic process // heme metabolic process // positive regulation of tyrosine phosphorylation of Stat1 protein // regulation of protein metabolic process // positive regulation of response to interferon-gamma // positive regulation o…	GO:0005576 // GO:0005615	extracellular region // extracellular space	GO:0020037 // GO:0046872	heme binding // metal ion binding	---	---	12.0431	12.2646
10566132	7.86433	7.77966	7.816	8.83542	8.35529	8.22996	3	3	7.82	8.47356	0.0424754	0.319587	1.08358	0.0977879	0.190567	0.0949799	0.227122	4.59824	22	5.71813	0.000139947	0.996292	0.985337	0.000139947	0.189747	1	0.00434975	226.037	361.509	1.59933	0.0489893	NM_019566	Rhog	ras homolog gene family, member G	7|7 F1	NM_019566	RefSeq	Mus musculus ras homolog gene family, member G (Rhog), mRNA.	FALSE	GO:0006184 // GO:0007264 // GO:0007266 // GO:0016601 // GO:0030036 // GO:0032863 // GO:0045893 // GO:0060326 // GO:0090004	GTP catabolic process // small GTPase mediated signal transduction // Rho protein signal transduction // Rac protein signal transduction // actin cytoskeleton organization // activation of Rac GTPase activity // positive regulation of transcription, DNA-dependent // cell chemotaxis // positive regulation of establishment of protein localization in plasma membrane	GO:0005622 // GO:0005886 // GO:0016020	intracellular // plasma membrane // membrane	GO:0000166 // GO:0003924 // GO:0005515 // GO:0005525	nucleotide binding // GTPase activity // protein binding // GTP binding	---	---	7.82	8.47356
10566050	6.50634	6.71775	6.31668	8.51155	7.83187	7.36728	3	3	6.51359	7.90357	0.200633	0.575493	1.2134	0.136774	0.214902	0.155966	0.319689	6.76828	22	4.20145	8.42e-07	0.99992	0.999679	8.42e-07	0.0527697	0.0299233	8.34e-05	91.9576	252.632	2.74727	0.0539862	NM_010531	Il18bp	interleukin 18 binding protein	7|7 F1	NM_010531	RefSeq	Mus musculus interleukin 18 binding protein (Il18bp), mRNA.	FALSE	GO:0042088	T-helper 1 type immune response	GO:0005576 // GO:0005615	extracellular region // extracellular space	GO:0042007	interleukin-18 binding	---	---	6.51359	7.90357
10554945	6.52473	6.46468	6.51115	7.4203	7.21005	6.86263	3	3	6.50019	7.16433	0.0314899	0.281633	1.10217	0.127245	0.223157	0.122064	0.244322	4.21187	22	4.00637	0.000359623	0.992502	0.970655	0.000359623	0.240245	1	0.00908821	90.5356	145.242	1.60425	0.0265692	NM_028243	Prcp	prolylcarboxypeptidase (angiotensinase C)	7|7 E2	NM_028243	RefSeq	Mus musculus prolylcarboxypeptidase (angiotensinase C) (Prcp), mRNA.	FALSE	GO:0006508 // GO:0008150	proteolysis // biological_process	GO:0005575 // GO:0005764	cellular_component // lysosome	GO:0003674 // GO:0004180 // GO:0008233 // GO:0008236 // GO:0016787	molecular_function // carboxypeptidase activity // peptidase activity // serine-type peptidase activity // hydrolase activity	---	---	6.50019	7.16433
10554789	9.1578	9.27637	9.11311	10.8788	10.0289	9.65352	3	3	9.18243	10.1871	0.0843696	0.627786	1.10941	0.0933275	0.158231	0.0959814	0.307276	5.40543	22	10.249	1.99e-05	0.99914	0.996572	1.99e-05	0.116402	0.705951	0.000978415	581.68	1244.36	2.13926	0.112905	NM_009982	Ctsc	cathepsin C	7|7 D3-E1.1	NM_009982	RefSeq	Mus musculus cathepsin C (Ctsc), mRNA.	FALSE	GO:0001913 // GO:0006508 // GO:0006508 // GO:0010033	T cell mediated cytotoxicity // proteolysis // proteolysis // response to organic substance	GO:0005764 // GO:0005783 // GO:0005794	lysosome // endoplasmic reticulum // Golgi apparatus	GO:0004252 // GO:0008233 // GO:0008234 // GO:0016787 // GO:0031404 // GO:0042802 // GO:0043621	serine-type endopeptidase activity // peptidase activity // cysteine-type peptidase activity // hydrolase activity // chloride ion binding // identical protein binding // protein self-association	---	---	9.18243	10.1871
10554269	9.23832	9.01156	9.06478	10.7862	9.98678	10.191	3	3	9.10489	10.3213	0.11858	0.415334	1.1336	0.117445	0.172944	0.122866	0.241981	7.76367	22	3.87885	9.68e-08	0.999984	0.999936	9.68e-08	0.0307092	0.00344051	1.63e-05	551.866	1316.52	2.38558	0.0294969	NM_018811	Abhd2	abhydrolase domain containing 2	7|7 D2	NM_018811	RefSeq	Mus musculus abhydrolase domain containing 2 (Abhd2), mRNA.	FALSE	GO:0009611 // GO:0030336	response to wounding // negative regulation of cell migration	GO:0016020 // GO:0016021	membrane // integral to membrane	GO:0004091 // GO:0016787	carboxylesterase activity // hydrolase activity	---	---	9.10489	10.3213
10552406	4.87703	4.94068	4.29424	7.27072	7.98566	7.23434	3	3	4.70398	7.49691	0.356274	0.423659	1.59374	0.133843	0.22815	0.198403	0.282763	14.0045	22	2.03118	1.94e-12	1	1	1.94e-12	0.00204849	6.9e-08	1.55e-08	26.5721	186.154	7.00565	0.00921515	ENSMUST00000070518	Nkg7	natural killer cell group 7 sequence	7|7 B2	ENSMUST00000070518	ENSEMBL	cdna:known chromosome:NCBIM37:7:50692443:50693616:1 gene:ENSMUSG00000004612 gene_biotype:protein_coding transcript_biotype:protein_coding	FALSE	GO:0008150	biological_process	GO:0005575 // GO:0016021	cellular_component // integral to membrane	GO:0003674	molecular_function	---	---	4.70398	7.49691
10550509	4.28769	4.23905	4.16133	6.94185	5.4347	4.97041	3	3	4.22936	5.78232	0.0637324	1.03067	1.36719	0.146218	0.190278	0.142037	0.475453	5.42066	22	11.205	1.91e-05	0.999163	0.996664	1.91e-05	0.115347	0.680727	0.000950186	18.7691	65.8487	3.50835	0.176945	NM_009402	Pglyrp1	peptidoglycan recognition protein 1	7|7 A3	NM_009402	RefSeq	Mus musculus peptidoglycan recognition protein 1 (Pglyrp1), mRNA.	FALSE	GO:0002221 // GO:0006915 // GO:0009253 // GO:0016045 // GO:0032689 // GO:0032827 // GO:0042742 // GO:0044117 // GO:0045087 // GO:0050830	pattern recognition receptor signaling pathway // apoptotic process // peptidoglycan catabolic process // detection of bacterium // negative regulation of interferon-gamma production // negative regulation of natural killer cell differentiation involved in immune response // defense response to bacterium // growth of symbiont in host // innate immune response // defense response to Gram-positive …	GO:0005576 // GO:0005615 // GO:0005737	extracellular region // extracellular space // cytoplasm	GO:0005125 // GO:0008270 // GO:0008745 // GO:0016019 // GO:0042834	cytokine activity // zinc ion binding // N-acetylmuramoyl-L-alanine amidase activity // peptidoglycan receptor activity // peptidoglycan binding	---	---	4.22936	5.78232
10569646	8.4149	8.04421	7.72211	8.63236	9.71032	9.96722	3	3	8.06041	9.43663	0.346676	0.708266	1.17074	0.146915	0.222776	0.203651	0.369222	5.65309	22	3.28703	1.1e-05	0.999447	0.997794	1.1e-05	0.100439	0.39158	0.000600582	272.139	745.179	2.73823	0.0622489	NM_007631	Ccnd1	cyclin D1	7 F5|7 72.3 cM	NM_007631	RefSeq	Mus musculus cyclin D1 (Ccnd1), mRNA.	FALSE	GO:0000079 // GO:0000082 // GO:0000320 // GO:0001934 // GO:0006468 // GO:0006974 // GO:0007049 // GO:0007595 // GO:0007595 // GO:0008284 // GO:0010243 // GO:0016055 // GO:0030178 // GO:0030857 // GO:0030968 // GO:0031571 // GO:0033327 // GO:0033598 // GO:0033601 // GO:0042325 // GO:0045444 // GO:0045737 // GO:0050790 // GO:0051301 // GO:0051726 // GO:0060070 // GO:0060749 // GO:0060749 // GO:0070…	regulation of cyclin-dependent protein kinase activity // G1/S transition of mitotic cell cycle // re-entry into mitotic cell cycle // positive regulation of protein phosphorylation // protein phosphorylation // response to DNA damage stimulus // cell cycle // lactation // lactation // positive regulation of cell proliferation // response to organic nitrogen // Wnt receptor signaling pathway // n…	GO:0000307 // GO:0000307 // GO:0005622 // GO:0005634 // GO:0005634 // GO:0005737 // GO:0005737 // GO:0016020	cyclin-dependent protein kinase holoenzyme complex // cyclin-dependent protein kinase holoenzyme complex // intracellular // nucleus // nucleus // cytoplasm // cytoplasm // membrane	GO:0004672 // GO:0005515 // GO:0016301 // GO:0016538 // GO:0019899 // GO:0019901 // GO:0019901 // GO:0032403	protein kinase activity // protein binding // kinase activity // cyclin-dependent protein kinase regulator activity // enzyme binding // protein kinase binding // protein kinase binding // protein complex binding	---	---	8.06041	9.43663
10569504	3.60746	4.2564	4.13448	5.32949	4.44842	4.54003	3	3	3.99945	4.77265	0.344903	0.484411	1.19333	0.178865	0.179227	0.225196	0.268079	3.8251	22	1.41712	0.000923091	0.984906	0.942075	0.000923091	0.303979	1	0.0183844	16.2879	28.4356	1.74581	0.124457	NM_024290	Tnfrsf23	tumor necrosis factor receptor superfamily, member 23	7 F5|7 69.56 cM	NM_024290	RefSeq	Mus musculus tumor necrosis factor receptor superfamily, member 23 (Tnfrsf23), mRNA.	FALSE	GO:0008150	biological_process	GO:0005575 // GO:0005886 // GO:0016020 // GO:0031225	cellular_component // plasma membrane // membrane // anchored to membrane	GO:0004872 // GO:0005515	receptor activity // protein binding	---	---	3.99945	4.77265
10559207	6.09471	6.23524	5.92925	8.42205	8.22316	7.86257	3	3	6.0864	8.16926	0.153164	0.283606	1.34222	0.17094	0.185905	0.175583	0.214576	13.0118	22	1.49347	8.27e-12	1	1	8.27e-12	0.00294498	2.94e-07	2.67e-08	68.2048	291.52	4.27419	0.00229776	ENSMUST00000105968	Lsp1	lymphocyte specific 1	7 F5|7 69.0 cM	ENSMUST00000105968	ENSEMBL	cdna:known chromosome:NCBIM37:7:149646714:149680772:1 gene:ENSMUSG00000018819 gene_biotype:protein_coding transcript_biotype:protein_coding	FALSE	GO:0006915 // GO:0006935 // GO:0006952 // GO:0007010 // GO:0007165	apoptotic process // chemotaxis // defense response // cytoskeleton organization // signal transduction	GO:0005794 // GO:0005886 // GO:0016020	Golgi apparatus // plasma membrane // membrane	GO:0003779 // GO:0004871	actin binding // signal transducer activity	---	---	6.0864	8.16926
10559333	7.00823	7.05444	7.38299	6.34943	6.88482	6.65398	3	3	7.14855	6.62941	0.20434	0.268539	-1.07831	0.156079	0.182919	0.172447	0.208637	-3.32198	22	1.46376	0.00309622	0.963332	0.866374	0.00309622	0.410508	1	0.0456814	142.857	100.14	0.700982	0.0564625	ENSMUST00000105902	Shank2	SH3/ankyrin domain gene 2	7 F5|7	ENSMUST00000105902	ENSEMBL	cdna:known chromosome:NCBIM37:7:151187833:151610399:1 gene:ENSMUSG00000037541 gene_biotype:protein_coding transcript_biotype:protein_coding	FALSE	---	---	GO:0001750 // GO:0001917 // GO:0005737 // GO:0005883 // GO:0005886 // GO:0008328 // GO:0014069 // GO:0016020 // GO:0019717 // GO:0030054 // GO:0030426 // GO:0042995 // GO:0043025 // GO:0043197 // GO:0045202 // GO:0045211 // GO:0060170	photoreceptor outer segment // photoreceptor inner segment // cytoplasm // neurofilament // plasma membrane // ionotropic glutamate receptor complex // postsynaptic density // membrane // synaptosome // cell junction // growth cone // cell projection // neuronal cell body // dendritic spine // synapse // postsynaptic membrane // cilium membrane	GO:0008022 // GO:0017124 // GO:0035255	protein C-terminus binding // SH3 domain binding // ionotropic glutamate receptor binding	---	---	7.14855	6.62941
10569319	10.2185	10.4327	10.3883	10.7496	10.7773	10.6172	3	3	10.3465	10.7147	0.113079	0.0855736	1.03559	0.0862382	0.137126	0.0953196	0.135741	3.84516	22	2.02796	0.000879184	0.985441	0.94405	0.000879184	0.300308	1	0.0177238	1304.61	1682.49	1.28965	0.00956606	NM_009983	Ctsd	cathepsin D	7 F5|7	NM_009983	RefSeq	Mus musculus cathepsin D (Ctsd), mRNA.	FALSE	GO:0000045 // GO:0006508 // GO:0006508 // GO:0008152 // GO:0060441	autophagic vacuole assembly // proteolysis // proteolysis // metabolic process // epithelial tube branching involved in lung morphogenesis	GO:0005615 // GO:0005625 // GO:0005739 // GO:0005764 // GO:0005764	extracellular space // soluble fraction // mitochondrion // lysosome // lysosome	GO:0004175 // GO:0004190 // GO:0008233 // GO:0016787 // GO:0042277	endopeptidase activity // aspartic-type endopeptidase activity // peptidase activity // hydrolase activity // peptide binding	---	---	10.3465	10.7147
10558961	9.14921	9.20643	8.97588	9.94706	9.66715	9.79748	3	3	9.11051	9.80389	0.120052	0.140065	1.07611	0.114605	0.17369	0.120668	0.176048	5.62697	22	2.12851	1.17e-05	0.999421	0.997689	1.17e-05	0.102006	0.416571	0.000631167	554.02	896.669	1.61848	0.00378999	NM_053082	Tspan4	tetraspanin 4	7 F5|7	NM_053082	RefSeq	Mus musculus tetraspanin 4 (Tspan4), transcript variant 1, mRNA.	FALSE	---	---	GO:0016020 // GO:0016021	membrane // integral to membrane	GO:0005515	protein binding	---	---	9.11051	9.80389
10569020	4.44067	4.57029	4.21019	7.62088	4.9579	4.86715	3	3	4.40705	5.81531	0.182391	1.56433	1.31955	0.136484	0.205057	0.151601	0.695094	3.42853	22	21.0224	0.00240192	0.969518	0.887313	0.00240192	0.385534	1	0.0375077	21.3274	85.7014	4.01836	0.311313	NM_001033632	Ifitm6	interferon induced transmembrane protein 6	7 F5|7	NM_001033632	RefSeq	Mus musculus interferon induced transmembrane protein 6 (Ifitm6), mRNA.	FALSE	GO:0008150	biological_process	GO:0005575 // GO:0016021	cellular_component // integral to membrane	GO:0003674	molecular_function	---	---	4.40705	5.81531
10558441	6.3111	6.82555	6.73287	5.40663	6.02754	5.98522	3	3	6.62317	5.80646	0.274208	0.346915	-1.14066	0.138202	0.246735	0.176166	0.277895	-4.29928	22	2.4884	0.000290462	0.993605	0.974898	0.000290462	0.227757	1	0.00771318	99.7292	56.9999	0.571547	0.0280807	NM_008598	Mgmt	O-6-methylguanine-DNA methyltransferase	7 F4|7 66.0 cM	NM_008598	RefSeq	Mus musculus O-6-methylguanine-DNA methyltransferase (Mgmt), mRNA.	FALSE	GO:0006281 // GO:0006307 // GO:0006307 // GO:0006974 // GO:0032259 // GO:0043281 // GO:0045739 // GO:0060548	DNA repair // DNA dealkylation involved in DNA repair // DNA dealkylation involved in DNA repair // response to DNA damage stimulus // methylation // regulation of cysteine-type endopeptidase activity involved in apoptotic process // positive regulation of DNA repair // negative regulation of cell death	GO:0005634	nucleus	GO:0003677 // GO:0003824 // GO:0003908 // GO:0005509 // GO:0008168 // GO:0016740 // GO:0046872	DNA binding // catalytic activity // methylated-DNA-[protein]-cysteine S-methyltransferase activity // calcium ion binding // methyltransferase activity // transferase activity // metal ion binding	---	---	6.62317	5.80646
10558410	4.99759	4.91498	4.74181	5.62983	5.51957	5.21961	3	3	4.88479	5.45634	0.130535	0.212293	1.117	0.122934	0.163716	0.129757	0.180445	4.45407	22	1.93389	0.000198989	0.995177	0.980987	0.000198989	0.207207	1	0.0057524	29.6239	44.2168	1.49261	0.0207578	NM_011212	Ptpre	protein tyrosine phosphatase, receptor type, E	7 F3|7 67.6 cM	NM_011212	RefSeq	Mus musculus protein tyrosine phosphatase, receptor type, E (Ptpre), mRNA.	FALSE	GO:0006468 // GO:0006470 // GO:0007185 // GO:0016311 // GO:0033003 // GO:0046627 // GO:0046627	protein phosphorylation // protein dephosphorylation // transmembrane receptor protein tyrosine phosphatase signaling pathway // dephosphorylation // regulation of mast cell activation // negative regulation of insulin receptor signaling pathway // negative regulation of insulin receptor signaling pathway	GO:0005634 // GO:0005737 // GO:0005737 // GO:0005886 // GO:0005886 // GO:0016020 // GO:0016021 // GO:0045111	nucleus // cytoplasm // cytoplasm // plasma membrane // plasma membrane // membrane // integral to membrane // intermediate filament cytoskeleton	GO:0004721 // GO:0004725 // GO:0016787 // GO:0016791 // GO:0042803	phosphoprotein phosphatase activity // protein tyrosine phosphatase activity // hydrolase activity // phosphatase activity // protein homodimerization activity	---	---	4.88479	5.45634
10558285	8.15058	7.74697	7.98983	7.08732	7.41589	7.5667	3	3	7.96246	7.35664	0.203194	0.245122	-1.08235	0.115015	0.197801	0.139759	0.215622	-4.08368	22	2.38026	0.0004918	0.990537	0.963153	0.0004918	0.259784	1	0.011487	251.062	165.447	0.658988	0.028334	NM_207302	Zranb1	zinc finger, RAN-binding domain containing 1	7 F3|7 65.6 cM	NM_207302	RefSeq	Mus musculus zinc finger, RAN-binding domain containing 1 (Zranb1), mRNA.	FALSE	GO:0006508 // GO:0007010 // GO:0016055 // GO:0016477 // GO:0022604 // GO:0030177 // GO:0070536 // GO:0071947	proteolysis // cytoskeleton organization // Wnt receptor signaling pathway // cell migration // regulation of cell morphogenesis // positive regulation of Wnt receptor signaling pathway // protein K63-linked deubiquitination // protein deubiquitination involved in ubiquitin-dependent protein catabolic process	GO:0005622 // GO:0005634 // GO:0005737	intracellular // nucleus // cytoplasm	GO:0004221 // GO:0004843 // GO:0008233 // GO:0008234 // GO:0008270 // GO:0016787 // GO:0046872 // GO:0070530	ubiquitin thiolesterase activity // ubiquitin-specific protease activity // peptidase activity // cysteine-type peptidase activity // zinc ion binding // hydrolase activity // metal ion binding // K63-linked polyubiquitin binding	---	---	7.96246	7.35664
10568024	5.3503	5.38691	5.23846	7.51912	6.71697	6.12257	3	3	5.32522	6.78622	0.0773357	0.700844	1.27435	0.14073	0.206737	0.138174	0.357995	6.59445	22	6.7128	1.24e-06	0.999892	0.999569	1.24e-06	0.0581952	0.0442412	0.000112287	40.1295	119.436	2.97626	0.0777822	ENSMUST00000106364	Coro1a	coronin, actin binding protein 1A	7 F3|7 62.5 cM	ENSMUST00000106364	ENSEMBL	cdna:known chromosome:NCBIM37:7:133843287:133847734:-1 gene:ENSMUSG00000030707 gene_biotype:protein_coding transcript_biotype:protein_coding	FALSE	GO:0001845 // GO:0006816 // GO:0006909 // GO:0007015 // GO:0008064 // GO:0008360 // GO:0016477 // GO:0030036 // GO:0030335 // GO:0030595 // GO:0030833 // GO:0031589 // GO:0032796 // GO:0034097 // GO:0042102 // GO:0043029 // GO:0048873 // GO:0050870 // GO:0050918 // GO:0051126	phagolysosome assembly // calcium ion transport // phagocytosis // actin filament organization // regulation of actin polymerization or depolymerization // regulation of cell shape // cell migration // actin cytoskeleton organization // positive regulation of cell migration // leukocyte chemotaxis // regulation of actin filament polymerization // cell-substrate adhesion // uropod organization // …	GO:0001772 // GO:0001891 // GO:0005737 // GO:0005856 // GO:0005884 // GO:0005886 // GO:0005886 // GO:0015629 // GO:0016020 // GO:0030027 // GO:0030864 // GO:0031252 // GO:0031410 // GO:0043234 // GO:0045335	immunological synapse // phagocytic cup // cytoplasm // cytoskeleton // actin filament // plasma membrane // plasma membrane // actin cytoskeleton // membrane // lamellipodium // cortical actin cytoskeleton // cell leading edge // cytoplasmic vesicle // protein complex // phagocytic vesicle	GO:0003779 // GO:0005515 // GO:0008022 // GO:0008092 // GO:0042802 // GO:0042803 // GO:0043548 // GO:0051015 // GO:0051015	actin binding // protein binding // protein C-terminus binding // cytoskeletal protein binding // identical protein binding // protein homodimerization activity // phosphatidylinositol 3-kinase binding // actin filament binding // actin filament binding	---	---	5.32522	6.78622
10568221	10.5191	10.476	10.4783	9.97084	10.0534	10.2917	3	3	10.4912	10.1053	0.0242555	0.1666	-1.03818	0.0751808	0.164823	0.0724244	0.172462	-3.57298	22	5.67047	0.00169848	0.976345	0.91112	0.00169848	0.353786	1	0.0289376	1439.44	1106.51	0.768709	0.0122526	NM_009266	Sephs2	selenophosphate synthetase 2	7 F3|7 62.0 cM	NM_009266	RefSeq	Mus musculus selenophosphate synthetase 2 (Sephs2), mRNA.	FALSE	GO:0016310	phosphorylation	---	---	GO:0000166 // GO:0003824 // GO:0004756 // GO:0005524 // GO:0016301 // GO:0016740	nucleotide binding // catalytic activity // selenide, water dikinase activity // ATP binding // kinase activity // transferase activity	---	---	10.4912	10.1053
10568150	3.75847	3.86297	3.42774	4.23802	4.23791	4.11674	3	3	3.68306	4.19755	0.227203	0.0699916	1.13969	0.17286	0.186313	0.19118	0.180132	3.39255	22	1.12643	0.00261743	0.967547	0.88058	0.00261743	0.39382	1	0.040067	12.9482	18.3623	1.41813	0.0120245	NM_145588	Kif22	kinesin family member 22	7 F3|7 61.0 cM	NM_145588	RefSeq	Mus musculus kinesin family member 22 (Kif22), mRNA.	FALSE	GO:0006281 // GO:0007018	DNA repair // microtubule-based movement	GO:0000785 // GO:0005634 // GO:0005737 // GO:0005819 // GO:0005856 // GO:0005874 // GO:0005925	chromatin // nucleus // cytoplasm // spindle // cytoskeleton // microtubule // focal adhesion	GO:0000166 // GO:0003677 // GO:0003777 // GO:0005524	nucleotide binding // DNA binding // microtubule motor activity // ATP binding	---	---	3.68306	4.19755
10557177	5.60506	5.71622	5.43985	7.07267	6.45802	6.1432	3	3	5.58704	6.55796	0.139059	0.472723	1.17378	0.146617	0.253884	0.151849	0.315005	4.80902	22	4.30338	8.37e-05	0.997474	0.989979	8.37e-05	0.166874	1	0.00295413	48.2173	97.7351	2.02697	0.0621038	NM_008855	Prkcb	protein kinase C, beta	7 F3|7 60.0 cM	NM_008855	RefSeq	Mus musculus protein kinase C, beta (Prkcb), mRNA.	FALSE	GO:0006351 // GO:0006355 // GO:0006357 // GO:0006468 // GO:0006468 // GO:0006816 // GO:0006874 // GO:0006915 // GO:0010829 // GO:0014059 // GO:0016310 // GO:0016568 // GO:0030949 // GO:0035408 // GO:0035556 // GO:0040008 // GO:0042113 // GO:0042493 // GO:0043123 // GO:0045766 // GO:0046627 // GO:0050853 // GO:0050861 // GO:0051092 // GO:0071322	transcription, DNA-dependent // regulation of transcription, DNA-dependent // regulation of transcription from RNA polymerase II promoter // protein phosphorylation // protein phosphorylation // calcium ion transport // cellular calcium ion homeostasis // apoptotic process // negative regulation of glucose transport // regulation of dopamine secretion // phosphorylation // chromatin modification …	GO:0005624 // GO:0005625 // GO:0005626 // GO:0005634 // GO:0005634 // GO:0005737 // GO:0005737 // GO:0005813 // GO:0005829 // GO:0005886 // GO:0016020 // GO:0031526	membrane fraction // soluble fraction // insoluble fraction // nucleus // nucleus // cytoplasm // cytoplasm // centrosome // cytosol // plasma membrane // membrane // brush border membrane	GO:0000166 // GO:0003682 // GO:0004672 // GO:0004674 // GO:0004697 // GO:0004697 // GO:0005080 // GO:0005246 // GO:0005515 // GO:0005524 // GO:0008270 // GO:0016301 // GO:0016740 // GO:0016772 // GO:0030374 // GO:0035403 // GO:0042393 // GO:0046872 // GO:0050681	nucleotide binding // chromatin binding // protein kinase activity // protein serine/threonine kinase activity // protein kinase C activity // protein kinase C activity // protein kinase C binding // calcium channel regulator activity // protein binding // ATP binding // zinc ion binding // kinase activity // transferase activity // transferase activity, transferring phosphorus-containing groups …	GenMAPP // GenMAPP // GenMAPP // GenMAPP	G_Protein_Signaling // Wnt_Signaling // Calcium_regulation_in_cardiac_cells // Smooth_muscle_contraction	5.58704	6.55796
10557591	6.14479	6.46985	5.97667	8.3081	7.56879	7.10139	3	3	6.1971	7.65943	0.25072	0.608438	1.23597	0.128884	0.196913	0.162881	0.320248	7.04954	22	3.86573	4.51e-07	0.99995	0.999799	4.51e-07	0.0451345	0.0160257	5.19e-05	74.1225	214.709	2.89668	0.0594075	NM_001253872	Itgal	integrin alpha L	7 F3|7 60.0 cM	NM_001253872	RefSeq	Mus musculus integrin alpha L (Itgal), transcript variant 1, mRNA.	FALSE	GO:0002291 // GO:0007155 // GO:0007157 // GO:0007159 // GO:0007159 // GO:0007159 // GO:0007166 // GO:0007229 // GO:0016337 // GO:0022407 // GO:0022409 // GO:0042102 // GO:0050798 // GO:0050850	T cell activation via T cell receptor contact with antigen bound to MHC molecule on antigen presenting cell // cell adhesion // heterophilic cell-cell adhesion // leukocyte cell-cell adhesion // leukocyte cell-cell adhesion // leukocyte cell-cell adhesion // cell surface receptor signaling pathway // integrin-mediated signaling pathway // cell-cell adhesion // regulation of cell-cell adhesion // …	GO:0001772 // GO:0008305 // GO:0009897 // GO:0009986 // GO:0016020 // GO:0016021	immunological synapse // integrin complex // external side of plasma membrane // cell surface // membrane // integral to membrane	GO:0004872 // GO:0032403 // GO:0046982 // GO:0050839	receptor activity // protein complex binding // protein heterodimerization activity // cell adhesion molecule binding	---	---	6.1971	7.65943
10557156	5.07651	5.1535	4.34742	5.98676	5.93666	5.84845	3	3	4.85914	5.92396	0.444829	0.0700272	1.21914	0.163396	0.247221	0.245455	0.2376	5.3988	22	1.06721	2.02e-05	0.99913	0.996531	2.02e-05	0.116865	0.717241	0.000986576	29.8972	60.7615	2.03235	0.00373329	NM_011121	Plk1	polo-like kinase 1	7 F3|7 59.0 cM	NM_011121	RefSeq	Mus musculus polo-like kinase 1 (Plk1), mRNA.	FALSE	GO:0000086 // GO:0000122 // GO:0000236 // GO:0000910 // GO:0001578 // GO:0006468 // GO:0006468 // GO:0007049 // GO:0007067 // GO:0007092 // GO:0007346 // GO:0010800 // GO:0016310 // GO:0016567 // GO:0018105 // GO:0031572 // GO:0031648 // GO:0032436 // GO:0040038 // GO:0043066 // GO:0043393 // GO:0045736 // GO:0045862 // GO:0051297 // GO:0051301 // GO:0051443 // GO:0071168 // GO:0090007	G2/M transition of mitotic cell cycle // negative regulation of transcription from RNA polymerase II promoter // mitotic prometaphase // cytokinesis // microtubule bundle formation // protein phosphorylation // protein phosphorylation // cell cycle // mitosis // activation of mitotic anaphase-promoting complex activity // regulation of mitotic cell cycle // positive regulation of peptidyl-threoni…	GO:0000775 // GO:0000776 // GO:0000922 // GO:0000942 // GO:0005634 // GO:0005694 // GO:0005737 // GO:0005813 // GO:0005819 // GO:0005856 // GO:0005876 // GO:0030496 // GO:0051233	chromosome, centromeric region // kinetochore // spindle pole // condensed nuclear chromosome outer kinetochore // nucleus // chromosome // cytoplasm // centrosome // spindle // cytoskeleton // spindle microtubule // midbody // spindle midzone	GO:0000166 // GO:0004672 // GO:0004674 // GO:0004674 // GO:0005515 // GO:0005524 // GO:0008017 // GO:0010997 // GO:0016301 // GO:0016740 // GO:0016772 // GO:0019901	nucleotide binding // protein kinase activity // protein serine/threonine kinase activity // protein serine/threonine kinase activity // protein binding // ATP binding // microtubule binding // anaphase-promoting complex binding // kinase activity // transferase activity // transferase activity, transferring phosphorus-containing groups // protein kinase binding	---	---	4.85914	5.92396
10558220	4.86724	4.9602	5.20442	4.28433	4.21775	4.76198	3	3	5.01062	4.42135	0.174153	0.296863	-1.13328	0.143889	0.175648	0.156001	0.20993	-3.90235	22	1.8109	0.000765074	0.986864	0.949338	0.000765074	0.290076	1	0.0159551	32.3958	21.7417	0.671129	0.0401325	NM_001039534	Pstk	phosphoseryl-tRNA kinase	7 F3|7	NM_001039534	RefSeq	Mus musculus phosphoseryl-tRNA kinase (Pstk), mRNA.	FALSE	GO:0001514 // GO:0006412 // GO:0016310	selenocysteine incorporation // translation // phosphorylation	GO:0005739	mitochondrion	GO:0000049 // GO:0000166 // GO:0005524 // GO:0016301 // GO:0016740	tRNA binding // nucleotide binding // ATP binding // kinase activity // transferase activity	---	---	5.01062	4.42135
10558297	6.60505	6.50098	6.6146	5.69024	6.02895	6.28159	3	3	6.57354	6.00026	0.0630254	0.296716	-1.09554	0.162041	0.207202	0.15682	0.2346	-3.51878	22	2.23798	0.00193488	0.973974	0.902766	0.00193488	0.365418	1	0.0318218	95.3032	64.9083	0.681072	0.0184834	NM_178115	2700050L05Rik	RIKEN cDNA 2700050L05 gene	7 F3|7	NM_178115	RefSeq	Mus musculus RIKEN cDNA 2700050L05 gene (2700050L05Rik), mRNA.	FALSE	GO:0006351 // GO:0006355 // GO:0008150	transcription, DNA-dependent // regulation of transcription, DNA-dependent // biological_process	GO:0005575 // GO:0005634	cellular_component // nucleus	GO:0003674	molecular_function	---	---	6.57354	6.00026
10557782	10.8719	10.9197	10.9216	10.1705	10.6408	10.6271	3	3	10.9044	10.4795	0.028149	0.267656	-1.04055	0.0675705	0.147664	0.0655345	0.18124	-3.81905	22	7.64834	0.000936749	0.984742	0.941467	0.000936749	0.305094	1	0.0185457	1916.94	1443.53	0.753038	0.0323828	NM_133943	Hsd3b7	hydroxy-delta-5-steroid dehydrogenase, 3 beta- and steroid delta-isomerase 7	7 F3|7	NM_133943	RefSeq	Mus musculus hydroxy-delta-5-steroid dehydrogenase, 3 beta- and steroid delta-isomerase 7 (Hsd3b7), transcript variant 1, mRNA.	FALSE	GO:0001558 // GO:0006694 // GO:0055114	regulation of cell growth // steroid biosynthetic process // oxidation-reduction process	GO:0005783 // GO:0005792 // GO:0016020 // GO:0016021	endoplasmic reticulum // microsome // membrane // integral to membrane	GO:0000166 // GO:0003854 // GO:0016491 // GO:0016616 // GO:0047016	nucleotide binding // 3-beta-hydroxy-delta5-steroid dehydrogenase activity // oxidoreductase activity // oxidoreductase activity, acting on the CH-OH group of donors, NAD or NADP as acceptor // cholest-5-ene-3-beta,7-alpha-diol 3-beta-dehydrogenase activity	---	---	10.9044	10.4795
10567825	4.57282	4.70283	4.7204	5.37713	5.72203	5.39084	3	3	4.66535	5.49667	0.0806125	0.195291	1.17819	0.157954	0.210508	0.154476	0.2173	5.40066	22	1.97878	2.01e-05	0.999133	0.996543	2.01e-05	0.116735	0.714065	0.000986278	25.4014	45.4337	1.78863	0.00599922	ENSMUST00000032997	Lat	linker for activation of T cells	7 F3|7	ENSMUST00000032997	ENSEMBL	cdna:known chromosome:NCBIM37:7:133507346:133513057:-1 gene:ENSMUSG00000030742 gene_biotype:protein_coding transcript_biotype:protein_coding	FALSE	GO:0006954 // GO:0006955 // GO:0006968 // GO:0007165 // GO:0007169 // GO:0007229 // GO:0007265 // GO:0010467 // GO:0019722 // GO:0035556 // GO:0043303 // GO:0050863	inflammatory response // immune response // cellular defense response // signal transduction // transmembrane receptor protein tyrosine kinase signaling pathway // integrin-mediated signaling pathway // Ras protein signal transduction // gene expression // calcium-mediated signaling // intracellular signal transduction // mast cell degranulation // regulation of T cell activation	GO:0001772 // GO:0001772 // GO:0005622 // GO:0005886 // GO:0005887 // GO:0016020 // GO:0016021	immunological synapse // immunological synapse // intracellular // plasma membrane // integral to plasma membrane // membrane // integral to membrane	GO:0005057 // GO:0005070 // GO:0019901	receptor signaling protein activity // SH3/SH2 adaptor activity // protein kinase binding	---	---	4.66535	5.49667
10567355	4.71876	4.53639	4.72103	5.83206	5.04099	5.67893	3	3	4.65873	5.51733	0.105957	0.419565	1.1843	0.145365	0.246474	0.145778	0.295352	4.51512	22	4.10482	0.000171425	0.995685	0.982967	0.000171425	0.199623	1	0.00509644	25.3038	47.0401	1.85901	0.0412681	NM_022420	Gprc5b	G protein-coupled receptor, family C, group 5, member B	7 F3|7	NM_022420	RefSeq	Mus musculus G protein-coupled receptor, family C, group 5, member B (Gprc5b), transcript variant 2, mRNA.	FALSE	GO:0007165 // GO:0007186 // GO:0008150	signal transduction // G-protein coupled receptor signaling pathway // biological_process	GO:0005634 // GO:0005730 // GO:0005794 // GO:0005886 // GO:0016020 // GO:0016021 // GO:0043231	nucleus // nucleolus // Golgi apparatus // plasma membrane // membrane // integral to membrane // intracellular membrane-bounded organelle	GO:0003674 // GO:0004871 // GO:0004872 // GO:0004930	molecular_function // signal transducer activity // receptor activity // G-protein coupled receptor activity	---	---	4.65873	5.51733
10568392	5.94152	6.1356	6.12777	7.63621	6.91241	6.51032	3	3	6.0683	7.01965	0.109861	0.570559	1.15677	0.146606	0.262797	0.147424	0.349245	4.34673	22	5.61207	0.000258657	0.994135	0.976944	0.000258657	0.221249	1	0.00703679	67.2304	136.854	2.0356	0.097417	NM_026418	Rgs10	regulator of G-protein signalling 10	7 F3|7	NM_026418	RefSeq	Mus musculus regulator of G-protein signalling 10 (Rgs10), mRNA.	FALSE	GO:0009968 // GO:0038032	negative regulation of signal transduction // termination of G-protein coupled receptor signaling pathway	GO:0005634 // GO:0005737 // GO:0005886 // GO:0043025 // GO:0043197 // GO:0043679	nucleus // cytoplasm // plasma membrane // neuronal cell body // dendritic spine // axon terminus	GO:0005096 // GO:0005515	GTPase activator activity // protein binding	GenMAPP // GenMAPP	Calcium_regulation_in_cardiac_cells // Smooth_muscle_contraction	6.0683	7.01965
10557895	3.95568	4.10832	3.95459	5.39495	5.59709	5.43664	3	3	4.00619	5.47623	0.0884405	0.106726	1.36694	0.151833	0.18682	0.149598	0.183847	10.7423	22	1.5103	3.23e-10	1	0.999999	3.23e-10	0.00736927	1.15e-05	2.94e-07	16.0892	44.5974	2.77188	0.000146778	NM_021334	Itgax	integrin alpha X	7 F3|7	NM_021334	RefSeq	Mus musculus integrin alpha X (Itgax), mRNA.	FALSE	GO:0007155 // GO:0007229 // GO:0050798 // GO:0051607	cell adhesion // integrin-mediated signaling pathway // activated T cell proliferation // defense response to virus	GO:0008305 // GO:0009897 // GO:0016020 // GO:0016021	integrin complex // external side of plasma membrane // membrane // integral to membrane	GO:0004872	receptor activity	---	---	4.00619	5.47623
10556828	7.64604	7.58678	7.7667	6.66709	6.76485	7.4756	3	3	7.6665	6.96918	0.0916869	0.441288	-1.10006	0.112947	0.242047	0.114567	0.29777	-3.78561	22	6.75524	0.00101594	0.983798	0.937996	0.00101594	0.311326	1	0.0196111	203.44	129.452	0.636315	0.0440128	NM_028085	Anks4b	ankyrin repeat and sterile alpha motif domain containing 4B	7 F2|7 57.5 cM	NM_028085	RefSeq	Mus musculus ankyrin repeat and sterile alpha motif domain containing 4B (Anks4b), mRNA.	FALSE	GO:0008150	biological_process	GO:0005886	plasma membrane	GO:0005515	protein binding	---	---	7.6665	6.96918
10567229	7.77475	7.71754	7.51411	8.12988	8.1067	8.19859	3	3	7.6688	8.14506	0.136986	0.0477842	1.0621	0.110693	0.218777	0.120627	0.209588	3.41116	22	3.01887	0.00250371	0.968581	0.884104	0.00250371	0.389515	1	0.0387567	204.091	283.182	1.38753	0.00292856	NM_001031814	Smg1	SMG1 homolog, phosphatidylinositol 3-kinase-related kinase (C. elegans)	7 F2|7	NM_001031814	RefSeq	Mus musculus SMG1 homolog, phosphatidylinositol 3-kinase-related kinase (C. elegans) (Smg1), mRNA.	FALSE	GO:0000184 // GO:0006281 // GO:0006950 // GO:0006974 // GO:0016310 // GO:0018105 // GO:0046777 // GO:0046854	nuclear-transcribed mRNA catabolic process, nonsense-mediated decay // DNA repair // response to stress // response to DNA damage stimulus // phosphorylation // peptidyl-serine phosphorylation // protein autophosphorylation // phosphatidylinositol phosphorylation	GO:0005634 // GO:0005737	nucleus // cytoplasm	GO:0000166 // GO:0004674 // GO:0005524 // GO:0016301 // GO:0016740 // GO:0016772 // GO:0016773 // GO:0046872	nucleotide binding // protein serine/threonine kinase activity // ATP binding // kinase activity // transferase activity // transferase activity, transferring phosphorus-containing groups // phosphotransferase activity, alcohol group as acceptor // metal ion binding	---	---	7.6688	8.14506
10556297	4.20032	4.04757	3.98384	5.68878	4.97352	4.42819	3	3	4.07724	5.03017	0.111249	0.632201	1.23372	0.172594	0.145987	0.171262	0.303387	4.73756	22	3.13813	9.97e-05	0.997123	0.988598	9.97e-05	0.174293	1	0.00338101	16.9138	34.8428	2.06002	0.113498	NM_009627	Adm	adrenomedullin	7 F1|7 50.5 cM	NM_009627	RefSeq	Mus musculus adrenomedullin (Adm), mRNA.	FALSE	GO:0001570 // GO:0001843 // GO:0002026 // GO:0002031 // GO:0006171 // GO:0006950 // GO:0007204 // GO:0007507 // GO:0008209 // GO:0008284 // GO:0008285 // GO:0009611 // GO:0010460 // GO:0030819 // GO:0031102 // GO:0031623 // GO:0032496 // GO:0043116 // GO:0045766 // GO:0045768 // GO:0045906 // GO:0045909 // GO:0046879 // GO:0048589 // GO:0055074 // GO:0060670 // GO:0060712 // GO:0097084 // GO:2001…	vasculogenesis // neural tube closure // regulation of the force of heart contraction // G-protein coupled receptor internalization // cAMP biosynthetic process // response to stress // elevation of cytosolic calcium ion concentration // heart development // androgen metabolic process // positive regulation of cell proliferation // negative regulation of cell proliferation // response to wounding…	GO:0005576 // GO:0005615 // GO:0005737	extracellular region // extracellular space // cytoplasm	GO:0005179 // GO:0031700	hormone activity // adrenomedullin receptor binding	GenMAPP	Smooth_muscle_contraction	4.07724	5.03017
10567297	5.05172	4.81576	4.79683	5.86246	5.56964	5.57008	3	3	4.8881	5.66739	0.142016	0.168933	1.15943	0.13153	0.20954	0.139263	0.212378	5.31476	22	2.32565	2.47e-05	0.998988	0.995969	2.47e-05	0.122903	0.877172	0.00113476	29.7093	51.0601	1.71866	0.00572047	NM_001033380	Itpripl2	inositol 1,4,5-triphosphate receptor interacting protein-like 2	7 F1|7	NM_001033380	RefSeq	Mus musculus inositol 1,4,5-triphosphate receptor interacting protein-like 2 (Itpripl2), mRNA.	FALSE	GO:0008150	biological_process	GO:0005575 // GO:0016020 // GO:0016021	cellular_component // membrane // integral to membrane	GO:0003674	molecular_function	---	---	4.8881	5.66739
10566767	7.64131	7.20703	7.65749	8.61076	8.37509	8.25494	3	3	7.50195	8.4136	0.25553	0.181009	1.12152	0.123067	0.206746	0.160126	0.211696	5.94883	22	1.74783	5.49e-06	0.999672	0.99869	5.49e-06	0.0843859	0.195265	0.000351196	183.1	342.807	1.87224	0.0066035	NM_001001326	St5	suppression of tumorigenicity 5	7 E3|7 51.55 cM	NM_001001326	RefSeq	Mus musculus suppression of tumorigenicity 5 (St5), transcript variant 1, mRNA.	FALSE	GO:0070374	positive regulation of ERK1 and ERK2 cascade	GO:0005575	cellular_component	GO:0003674	molecular_function	---	---	7.50195	8.4136
10566358	5.8924	6.44706	5.98242	7.5514	7.48367	7.05652	3	3	6.10729	7.36386	0.29767	0.268314	1.20575	0.137516	0.192215	0.182488	0.216049	7.69587	22	1.40164	1.12e-07	0.999982	0.999929	1.12e-07	0.0318294	0.00397	1.81e-05	69.958	166.56	2.38086	0.00708693	NM_009099	Trim30a	tripartite motif-containing 30A	7 E3|7 50.4 cM	NM_009099	RefSeq	Mus musculus tripartite motif-containing 30A (Trim30a), mRNA.	FALSE	GO:0006351 // GO:0006355 // GO:0032715 // GO:0032720 // GO:0034122 // GO:0045732 // GO:0051865 // GO:2000378	transcription, DNA-dependent // regulation of transcription, DNA-dependent // negative regulation of interleukin-6 production // negative regulation of tumor necrosis factor production // negative regulation of toll-like receptor signaling pathway // positive regulation of protein catabolic process // protein autoubiquitination // negative regulation of reactive oxygen species metabolic process	GO:0005622 // GO:0005634 // GO:0005737	intracellular // nucleus // cytoplasm	GO:0003677 // GO:0008270 // GO:0046872	DNA binding // zinc ion binding // metal ion binding	---	---	6.10729	7.36386
10555389	7.67984	8.15991	7.75338	9.8012	9.30443	8.77948	3	3	7.86437	9.29504	0.258567	0.510927	1.18192	0.124512	0.148754	0.162018	0.25996	8.08963	22	2.57447	4.9e-08	0.99999	0.999962	4.9e-08	0.0259057	0.00174369	1.04e-05	235.611	654.632	2.77845	0.0349784	NM_011671	Ucp2	uncoupling protein 2 (mitochondrial, proton carrier)	7 E3|7 50.0 cM	NM_011671	RefSeq	Mus musculus uncoupling protein 2 (mitochondrial, proton carrier) (Ucp2), nuclear gene encoding mitochondrial protein, mRNA.	FALSE	GO:0000303 // GO:0006810 // GO:0006839	response to superoxide // transport // mitochondrial transport	GO:0005739 // GO:0005739 // GO:0005743 // GO:0016020 // GO:0016021 // GO:0031966	mitochondrion // mitochondrion // mitochondrial inner membrane // membrane // integral to membrane // mitochondrial membrane	---	---	GenMAPP	Electron_Transport_Chain	7.86437	9.29504
10565994	3.64405	3.33678	3.43581	4.49792	4.27335	4.64768	3	3	3.47221	4.47298	0.156836	0.188404	1.28822	0.165712	0.172376	0.17157	0.182937	6.91133	22	1.13689	6.12e-07	0.999937	0.999747	6.12e-07	0.0487217	0.0217531	6.61e-05	11.1422	22.333	2.00436	0.00343962	NM_019915	Art2b	ADP-ribosyltransferase 2b	7 E3|7 49.0 cM	NM_019915	RefSeq	Mus musculus ADP-ribosyltransferase 2b (Art2b), mRNA.	FALSE	GO:0006471 // GO:0018120	protein ADP-ribosylation // peptidyl-arginine ADP-ribosylation	GO:0005886 // GO:0016020 // GO:0019897 // GO:0031225	plasma membrane // membrane // extrinsic to plasma membrane // anchored to membrane	GO:0003956 // GO:0016740 // GO:0016757	NAD(P)+-protein-arginine ADP-ribosyltransferase activity // transferase activity // transferase activity, transferring glycosyl groups	---	---	3.47221	4.47298
10565910	7.33372	7.24463	7.58086	5.77876	7.01598	6.20768	3	3	7.38641	6.33414	0.174195	0.628232	-1.16613	0.144597	0.251566	0.156603	0.359571	-4.64714	22	5.2719	0.000124214	0.996608	0.986576	0.000124214	0.18417	1	0.00395758	168.141	86.0786	0.511944	0.0318275	NM_013746	Plekhb1	pleckstrin homology domain containing, family B (evectins) member 1	7 E3|7	NM_013746	RefSeq	Mus musculus pleckstrin homology domain containing, family B (evectins) member 1 (Plekhb1), transcript variant 1, mRNA.	FALSE	GO:0007275	multicellular organismal development	GO:0000139 // GO:0001750 // GO:0005737 // GO:0016020 // GO:0016021 // GO:0016021	Golgi membrane // photoreceptor outer segment // cytoplasm // membrane // integral to membrane // integral to membrane	GO:0005515 // GO:0005543 // GO:0008022 // GO:0042803	protein binding // phospholipid binding // protein C-terminus binding // protein homodimerization activity	---	---	7.38641	6.33414
10556076	6.88516	7.38648	7.41484	5.39639	6.6426	6.90446	3	3	7.22883	6.31448	0.297961	0.805799	-1.1448	0.0995644	0.218069	0.1586	0.401606	-3.66775	22	6.41204	0.00135144	0.980003	0.924191	0.00135144	0.334247	1	0.0244049	152.057	87.2765	0.573972	0.0878035	NM_172907	Olfml1	olfactomedin-like 1	7 E3|7	NM_172907	RefSeq	Mus musculus olfactomedin-like 1 (Olfml1), mRNA.	FALSE	GO:0008150	biological_process	GO:0005575	cellular_component	GO:0003674	molecular_function	---	---	7.22883	6.31448
10555438	7.55582	7.68309	7.71099	6.9797	7.21062	7.16945	3	3	7.64997	7.11992	0.082721	0.12317	-1.07444	0.125668	0.18504	0.124903	0.18408	-4.12695	22	2.17202	0.000442503	0.991251	0.965872	0.000442503	0.253021	1	0.0106311	201.067	139.428	0.693441	0.0027823	NM_199012	Fchsd2	FCH and double SH3 domains 2	7 E3|7	NM_199012	RefSeq	Mus musculus FCH and double SH3 domains 2 (Fchsd2), transcript variant 1, mRNA.	FALSE	GO:0008150	biological_process	GO:0005575	cellular_component	GO:0003674	molecular_function	---	---	7.64997	7.11992
10566333	4.97204	5.22267	5.03029	5.87756	5.5916	5.41647	3	3	5.075	5.62854	0.131161	0.23275	1.10907	0.143462	0.192039	0.147778	0.208269	3.7544	22	1.98623	0.0010958	0.982867	0.934586	0.0010958	0.317249	1	0.0208517	33.8018	49.9076	1.47648	0.0333068	NM_001146007	Trim12c	tripartite motif-containing 12C	7 E3|7	NM_001146007	RefSeq	Mus musculus tripartite motif-containing 12C (Trim12c), transcript variant 1, mRNA.	FALSE	GO:0008150	biological_process	GO:0005575	cellular_component	GO:0003674 // GO:0046872	molecular_function // metal ion binding	---	---	5.075	5.62854
10566366	4.09684	4.41288	4.4324	5.07338	5.20249	5.04023	3	3	4.31404	5.10536	0.188352	0.0857289	1.18343	0.170818	0.136853	0.181594	0.135508	6.04912	22	1.79586	4.35e-06	0.999724	0.9989	4.35e-06	0.079589	0.154551	0.000292156	20.0013	34.4654	1.72316	0.00153385	NM_199146	Trim30d	tripartite motif-containing 30D	7 E3|7	NM_199146	RefSeq	Mus musculus tripartite motif-containing 30D (Trim30d), transcript variant 1, mRNA.	FALSE	GO:0008150	biological_process	GO:0005575	cellular_component	GO:0003674 // GO:0046872	molecular_function // metal ion binding	---	---	4.31404	5.10536
10566326	4.61902	5.01273	4.83924	6.40949	5.395	5.35428	3	3	4.82366	5.71959	0.19732	0.597819	1.18574	0.134527	0.212185	0.153399	0.325437	4.31319	22	4.50077	0.000280754	0.993765	0.975515	0.000280754	0.22583	1	0.00751716	28.4942	55.9971	1.96521	0.134253	NM_023835	Trim12a	tripartite motif-containing 12A	7 E3|7	NM_023835	RefSeq	Mus musculus tripartite motif-containing 12A (Trim12a), mRNA.	FALSE	GO:0008150	biological_process	GO:0005622 // GO:0005737	intracellular // cytoplasm	GO:0008270 // GO:0046872	zinc ion binding // metal ion binding	---	---	4.82366	5.71959
10566350	2.97035	3.15426	3.37376	4.7231	3.85527	3.65905	3	3	3.16612	4.07914	0.201966	0.566252	1.28837	0.161201	0.142864	0.176181	0.277224	4.81441	22	2.47594	8.27e-05	0.997498	0.990076	8.27e-05	0.166327	1	0.00292726	9.03529	17.8389	1.97436	0.114859	NM_175648	Trim30b	tripartite motif-containing 30B	7 E3|7	NM_175648	RefSeq	Mus musculus tripartite motif-containing 30B (Trim30b), mRNA.	FALSE	GO:0008150	biological_process	GO:0005575	cellular_component	GO:0003674 // GO:0046872	molecular_function // metal ion binding	---	---	3.16612	4.07914
10565958	5.62389	5.59495	5.28706	7.15792	6.89241	6.36644	3	3	5.50197	6.80559	0.186675	0.402822	1.23694	0.13179	0.218767	0.148746	0.270205	7.32047	22	3.29986	2.49e-07	0.999968	0.999871	2.49e-07	0.0389216	0.00886826	3.26e-05	45.5638	114.705	2.51746	0.0178746	NM_183168	P2ry6	pyrimidinergic receptor P2Y, G-protein coupled, 6	7 E3|7	NM_183168	RefSeq	Mus musculus pyrimidinergic receptor P2Y, G-protein coupled, 6 (P2ry6), mRNA.	FALSE	GO:0007165 // GO:0007186 // GO:0014911 // GO:0030321 // GO:0035589	signal transduction // G-protein coupled receptor signaling pathway // positive regulation of smooth muscle cell migration // transepithelial chloride transport // G-protein coupled purinergic nucleotide receptor signaling pathway	GO:0005886 // GO:0016020 // GO:0016021 // GO:0016323 // GO:0016324	plasma membrane // membrane // integral to membrane // basolateral plasma membrane // apical plasma membrane	GO:0004871 // GO:0004872 // GO:0004930 // GO:0019103 // GO:0045028 // GO:0045029	signal transducer activity // receptor activity // G-protein coupled receptor activity // pyrimidine nucleotide binding // G-protein coupled purinergic nucleotide receptor activity // UDP-activated nucleotide receptor activity	---	---	5.50197	6.80559
10566583	5.29661	5.18674	5.0069	6.34183	7.01881	6.37532	3	3	5.16342	6.57865	0.14626	0.381553	1.27409	0.134146	0.190503	0.142298	0.243848	8.68223	22	2.93658	1.48e-08	0.999996	0.999984	1.48e-08	0.0191881	0.000525552	4.57e-06	35.9599	97.9356	2.72346	0.0180022	AK172683	Gm8995	predicted gene 8995	7 E3|7	AK172683	GenBank HTC	Mus musculus activated spleen cDNA, RIKEN full-length enriched library, clone:F830228K15 product:Very large inducible GTPase-1 homolog [Mus musculus], full insert sequence.	FALSE	---	---	---	---	---	---	---	---	5.16342	6.57865
10566574	6.74582	6.74773	6.44289	7.9363	8.7463	8.62214	3	3	6.64548	8.43491	0.175453	0.436254	1.26927	0.131527	0.225629	0.146027	0.2844	9.69472	22	3.79312	2.12e-09	0.999999	0.999996	2.12e-09	0.0117958	7.52e-05	1.16e-06	100.595	356.134	3.54027	0.0109208	NM_029000	Gvin1	GTPase, very large interferon inducible 1	7 E3|7	NM_029000	RefSeq	Mus musculus GTPase, very large interferon inducible 1 (Gvin1), transcript variant 1, mRNA.	FALSE	GO:0008150	biological_process	GO:0005575	cellular_component	GO:0003674	molecular_function	---	---	6.64548	8.43491
10566571	4.78033	4.96837	4.65478	6.0389	6.95133	6.89614	3	3	4.80116	6.62879	0.157829	0.511605	1.38066	0.140541	0.182573	0.149951	0.279091	9.99152	22	3.46411	1.23e-09	0.999999	0.999998	1.23e-09	0.01029	4.36e-05	7.93e-07	27.9922	102.871	3.67498	0.0160581	NR_030719	Gm8979	very large inducible GTPase 1 pseudogene	7 E3|7	NR_030719	RefSeq	Mus musculus predicted gene 8979 (Gm8979), non-coding RNA.	FALSE	---	---	---	---	---	---	---	---	4.80116	6.62879
10556302	4.93394	4.97508	4.85226	5.847	5.50956	5.19215	3	3	4.92043	5.51623	0.0625163	0.327475	1.12109	0.15531	0.23979	0.150462	0.2679	3.35862	22	3.17021	0.00283789	0.965581	0.873918	0.00283789	0.401772	1	0.0426307	30.3017	46.5582	1.53649	0.0568553	NM_009667	Ampd3	adenosine monophosphate deaminase 3	7 E2-E3|7 52.0 cM	NM_009667	RefSeq	Mus musculus adenosine monophosphate deaminase 3 (Ampd3), mRNA.	FALSE	GO:0006188 // GO:0009117 // GO:0009168	IMP biosynthetic process // nucleotide metabolic process // purine ribonucleoside monophosphate biosynthetic process	---	---	GO:0003876 // GO:0016787 // GO:0019239 // GO:0046872	AMP deaminase activity // hydrolase activity // deaminase activity // metal ion binding	---	---	4.92043	5.51623
10555235	7.01024	7.03999	7.09733	7.77011	7.57974	7.28855	3	3	7.04918	7.54613	0.0442675	0.242529	1.0705	0.134735	0.213437	0.129844	0.228273	3.27754	22	3.09077	0.00344044	0.960421	0.856716	0.00344044	0.42132	1	0.0493273	132.481	188.646	1.42395	0.0360361	NM_177231	Arrb1	arrestin, beta 1	7 E2|7 50.0 cM	NM_177231	RefSeq	Mus musculus arrestin, beta 1 (Arrb1), transcript variant a, mRNA.	FALSE	GO:0000187 // GO:0001933 // GO:0002031 // GO:0006351 // GO:0006355 // GO:0006366 // GO:0006810 // GO:0006897 // GO:0007165 // GO:0007186 // GO:0007602 // GO:0008277 // GO:0008277 // GO:0009968 // GO:0015031 // GO:0016567 // GO:0031397 // GO:0031398 // GO:0032088 // GO:0032092 // GO:0032715 // GO:0032717 // GO:0033138 // GO:0034260 // GO:0034393 // GO:0035025 // GO:0035066 // GO:0035774 // GO:0042…	activation of MAPK activity // negative regulation of protein phosphorylation // G-protein coupled receptor internalization // transcription, DNA-dependent // regulation of transcription, DNA-dependent // transcription from RNA polymerase II promoter // transport // endocytosis // signal transduction // G-protein coupled receptor signaling pathway // phototransduction // regulation of G-protein c…	GO:0000785 // GO:0005622 // GO:0005624 // GO:0005634 // GO:0005737 // GO:0005829 // GO:0005829 // GO:0005886 // GO:0005905 // GO:0014069 // GO:0016020 // GO:0016323 // GO:0031143 // GO:0031410 // GO:0042995 // GO:0043197 // GO:0045211	chromatin // intracellular // membrane fraction // nucleus // cytoplasm // cytosol // cytosol // plasma membrane // coated pit // postsynaptic density // membrane // basolateral plasma membrane // pseudopodium // cytoplasmic vesicle // cell projection // dendritic spine // postsynaptic membrane	GO:0005096 // GO:0005159 // GO:0005515 // GO:0008134 // GO:0030331 // GO:0031434 // GO:0031625 // GO:0031691 // GO:0031692 // GO:0031701 // GO:0031762 // GO:0031896 // GO:0035612 // GO:0035615 // GO:0043027 // GO:0044212 // GO:0044325 // GO:0045309 // GO:0051219	GTPase activator activity // insulin-like growth factor receptor binding // protein binding // transcription factor binding // estrogen receptor binding // mitogen-activated protein kinase kinase binding // ubiquitin protein ligase binding // alpha-1A adrenergic receptor binding // alpha-1B adrenergic receptor binding // angiotensin receptor binding // follicle-stimulating hormone receptor bindin…	GenMAPP // GenMAPP	Calcium_regulation_in_cardiac_cells // Smooth_muscle_contraction	7.04918	7.54613
10555118	4.53072	4.5646	4.45831	6.22536	5.50989	5.53145	3	3	4.51788	5.75557	0.0542941	0.406999	1.27395	0.14443	0.19357	0.139641	0.25334	7.4107	22	3.29139	2.05e-07	0.999972	0.999888	2.05e-07	0.0370685	0.00729783	2.81e-05	22.9203	55.5462	2.42345	0.0277787	NM_011035	Pak1	p21 protein (Cdc42/Rac)-activated kinase 1	7 E2|7 46.5 cM	NM_011035	RefSeq	Mus musculus p21 protein (Cdc42/Rac)-activated kinase 1 (Pak1), mRNA.	FALSE	GO:0001666 // GO:0006468 // GO:0006468 // GO:0006468 // GO:0006468 // GO:0007528 // GO:0010033 // GO:0016310 // GO:0016358 // GO:0031532 // GO:0032869 // GO:0032956 // GO:0033138 // GO:0033148 // GO:0033554 // GO:0042060 // GO:0043113 // GO:0043507 // GO:0046777 // GO:0048754 // GO:0048812 // GO:0051496 // GO:0060244	response to hypoxia // protein phosphorylation // protein phosphorylation // protein phosphorylation // protein phosphorylation // neuromuscular junction development // response to organic substance // phosphorylation // dendrite development // actin cytoskeleton reorganization // cellular response to insulin stimulus // regulation of actin cytoskeleton organization // positive regulation of pept…	GO:0001726 // GO:0005624 // GO:0005634 // GO:0005737 // GO:0005737 // GO:0005794 // GO:0005829 // GO:0005886 // GO:0005911 // GO:0005925 // GO:0014704 // GO:0030018 // GO:0030424 // GO:0030424 // GO:0030425 // GO:0030426 // GO:0031965 // GO:0043234	ruffle // membrane fraction // nucleus // cytoplasm // cytoplasm // Golgi apparatus // cytosol // plasma membrane // cell-cell junction // focal adhesion // intercalated disc // Z disc // axon // axon // dendrite // growth cone // nuclear membrane // protein complex	GO:0000166 // GO:0004672 // GO:0004672 // GO:0004672 // GO:0004674 // GO:0004674 // GO:0005518 // GO:0005524 // GO:0016301 // GO:0016740 // GO:0019901	nucleotide binding // protein kinase activity // protein kinase activity // protein kinase activity // protein serine/threonine kinase activity // protein serine/threonine kinase activity // collagen binding // ATP binding // kinase activity // transferase activity // protein kinase binding	---	---	4.51788	5.75557
10555174	6.63339	6.55645	6.62275	7.31409	7.39658	7.11592	3	3	6.6042	7.27553	0.0416903	0.144246	1.10165	0.139056	0.223946	0.133771	0.222206	4.48316	22	2.75922	0.000185341	0.995426	0.981957	0.000185341	0.203558	1	0.00545092	97.3157	155.447	1.59734	0.00288677	NM_001113379	Lrrc32	leucine rich repeat containing 32	7 E2|7 46.0 cM	NM_001113379	RefSeq	Mus musculus leucine rich repeat containing 32 (Lrrc32), mRNA.	FALSE	GO:0010628 // GO:0046007 // GO:0050710	positive regulation of gene expression // negative regulation of activated T cell proliferation // negative regulation of cytokine secretion	---	---	---	---	---	---	6.6042	7.27553
10565612	6.38816	6.59436	6.59024	6.01659	5.91716	5.90106	3	3	6.52426	5.94494	0.117877	0.0625731	-1.09745	0.138488	0.223343	0.141286	0.214614	-3.90514	22	2.30738	0.000759885	0.986931	0.949584	0.000759885	0.289584	1	0.0158912	92.246	61.6424	0.668239	0.00248783	NM_001177945	1810020D17Rik	RIKEN cDNA 1810020D17 gene	7 E2|7	NM_001177945	RefSeq	Mus musculus RIKEN cDNA 1810020D17 gene (1810020D17Rik), transcript variant 1, mRNA.	FALSE	GO:0043066 // GO:0045600 // GO:0045600	negative regulation of apoptotic process // positive regulation of fat cell differentiation // positive regulation of fat cell differentiation	GO:0005575 // GO:0005737	cellular_component // cytoplasm	GO:0003674	molecular_function	---	---	6.52426	5.94494
10565813	5.59092	5.67477	5.3163	5.00385	5.10443	5.17508	3	3	5.52733	5.09445	0.187508	0.0860495	-1.08497	0.141691	0.159903	0.156983	0.156815	-3.37901	22	1.00216	0.00270331	0.966776	0.877959	0.00270331	0.396976	1	0.0411127	46.3752	34.2055	0.737581	0.0270029	NR_002172	Snord15a	small nucleolar RNA, C/D box 15A	7 E2|7	NR_002172	RefSeq	Mus musculus small nucleolar RNA, C/D box 15A (Snord15a), small nucleolar RNA.	FALSE	GO:0008150	biological_process	GO:0005575	cellular_component	GO:0003674	molecular_function	---	---	5.52733	5.09445
10565794	5.47031	5.63465	5.60732	6.00786	6.16564	6.13054	3	3	5.57076	6.10134	0.088059	0.0828412	1.09524	0.13193	0.224515	0.131275	0.216962	3.62401	22	2.73151	0.00150195	0.978388	0.918391	0.00150195	0.34314	1	0.0264642	47.5882	68.7322	1.44431	0.00162067	NM_009825	Serpinh1	serine (or cysteine) peptidase inhibitor, clade H, member 1	7 E2|7	NM_009825	RefSeq	Mus musculus serine (or cysteine) peptidase inhibitor, clade H, member 1 (Serpinh1), transcript variant 1, mRNA.	FALSE	GO:0006950 // GO:0010951 // GO:0030162 // GO:0030199 // GO:0032964 // GO:0051604	response to stress // negative regulation of endopeptidase activity // regulation of proteolysis // collagen fibril organization // collagen biosynthetic process // protein maturation	GO:0005737 // GO:0005783 // GO:0005793	cytoplasm // endoplasmic reticulum // endoplasmic reticulum-Golgi intermediate compartment	GO:0004867 // GO:0005515 // GO:0051082	serine-type endopeptidase inhibitor activity // protein binding // unfolded protein binding	---	---	5.57076	6.10134
10565727	7.54854	7.74288	6.72551	8.12399	8.24116	7.80259	3	3	7.33897	8.05591	0.540091	0.227072	1.09769	0.128466	0.208437	0.260843	0.221068	3.63176	22	1.39221	0.00147415	0.978683	0.919447	0.00147415	0.34155	1	0.0261307	169.082	268.271	1.58664	0.0690264	NM_001168541	Tsku	tsukushi	7 E2|7	NM_001168541	RefSeq	Mus musculus tsukushi (Tsku), transcript variant 1, mRNA.	FALSE	GO:0008150	biological_process	GO:0005575 // GO:0005576	cellular_component // extracellular region	GO:0003674	molecular_function	---	---	7.33897	8.05591
10555027	6.16973	6.49673	6.25394	7.91542	7.20498	6.81061	3	3	6.3068	7.31033	0.169789	0.55989	1.15912	0.148441	0.190733	0.158975	0.300113	5.11802	22	3.56377	3.96e-05	0.998557	0.99426	3.96e-05	0.138362	1	0.00165832	79.5374	167.072	2.10055	0.0878445	NM_010248	Gab2	growth factor receptor bound protein 2-associated protein 2	7 E2|7	NM_010248	RefSeq	Mus musculus growth factor receptor bound protein 2-associated protein 2 (Gab2), transcript variant 1, mRNA.	FALSE	GO:0007169 // GO:0007229 // GO:0008284 // GO:0016477 // GO:0030316 // GO:0035556	transmembrane receptor protein tyrosine kinase signaling pathway // integrin-mediated signaling pathway // positive regulation of cell proliferation // cell migration // osteoclast differentiation // intracellular signal transduction	GO:0005622 // GO:0005737 // GO:0005886 // GO:0043234	intracellular // cytoplasm // plasma membrane // protein complex	GO:0004872 // GO:0005068 // GO:0019904	receptor activity // transmembrane receptor protein tyrosine kinase adaptor activity // protein domain specific binding	---	---	6.3068	7.31033
10554808	6.92149	7.16861	7.11605	6.71446	6.54	6.35905	3	3	7.06872	6.53784	0.130182	0.177711	-1.0812	0.142936	0.238141	0.147155	0.23937	-3.27248	22	2.64598	0.00348189	0.960077	0.855581	0.00348189	0.422565	1	0.0497411	134.604	93.385	0.693775	0.0123983	NM_008055	Fzd4	frizzled homolog 4 (Drosophila)	7 E1|7 44.5 cM	NM_008055	RefSeq	Mus musculus frizzled homolog 4 (Drosophila) (Fzd4), mRNA.	FALSE	GO:0001553 // GO:0001568 // GO:0001570 // GO:0006357 // GO:0007165 // GO:0007166 // GO:0007186 // GO:0007223 // GO:0007275 // GO:0007605 // GO:0009790 // GO:0010812 // GO:0010812 // GO:0016055 // GO:0030947 // GO:0031987 // GO:0034446 // GO:0035426 // GO:0042701 // GO:0043507 // GO:0045893 // GO:0045893 // GO:0051091 // GO:0051091 // GO:0060070 // GO:0060070 // GO:0060070 // GO:0061299 // GO:0061…	luteinization // blood vessel development // vasculogenesis // regulation of transcription from RNA polymerase II promoter // signal transduction // cell surface receptor signaling pathway // G-protein coupled receptor signaling pathway // Wnt receptor signaling pathway, calcium modulating pathway // multicellular organismal development // sensory perception of sound // embryo development // nega…	GO:0005737 // GO:0005886 // GO:0005886 // GO:0005886 // GO:0005911 // GO:0009986 // GO:0016020 // GO:0016021 // GO:0042995	cytoplasm // plasma membrane // plasma membrane // plasma membrane // cell-cell junction // cell surface // membrane // integral to membrane // cell projection	GO:0004871 // GO:0004872 // GO:0004888 // GO:0004930 // GO:0005515 // GO:0017147 // GO:0017147 // GO:0019955 // GO:0019955 // GO:0030165 // GO:0042803 // GO:0042813 // GO:0042813 // GO:0046982	signal transducer activity // receptor activity // transmembrane signaling receptor activity // G-protein coupled receptor activity // protein binding // Wnt-protein binding // Wnt-protein binding // cytokine binding // cytokine binding // PDZ domain binding // protein homodimerization activity // Wnt-activated receptor activity // Wnt-activated receptor activity // protein heterodimerization act…	GenMAPP	Wnt_Signaling	7.06872	6.53784
10555011	7.11062	7.25844	7.2234	6.00375	6.59774	6.91874	3	3	7.19749	6.50674	0.077242	0.464236	-1.10616	0.120897	0.205941	0.119884	0.27882	-3.94202	22	5.40909	0.000694643	0.987772	0.952727	0.000694643	0.283172	1	0.0149422	146.917	94.0033	0.639841	0.0361983	NM_153591	Nars2	asparaginyl-tRNA synthetase 2 (mitochondrial)(putative)	7 E1|7	NM_153591	RefSeq	Mus musculus asparaginyl-tRNA synthetase 2 (mitochondrial)(putative) (Nars2), nuclear gene encoding mitochondrial protein, mRNA.	FALSE	GO:0006412 // GO:0006418 // GO:0006421	translation // tRNA aminoacylation for protein translation // asparaginyl-tRNA aminoacylation	GO:0005737 // GO:0005739	cytoplasm // mitochondrion	GO:0000166 // GO:0003676 // GO:0004812 // GO:0004816 // GO:0005524 // GO:0016874	nucleotide binding // nucleic acid binding // aminoacyl-tRNA ligase activity // asparagine-tRNA ligase activity // ATP binding // ligase activity	---	---	7.19749	6.50674
10564713	6.15749	6.10874	6.23177	8.8967	6.97509	6.52785	3	3	6.166	7.46655	0.0619567	1.25857	1.21092	0.131643	0.203833	0.128267	0.570765	3.85061	22	19.8008	0.00086762	0.985583	0.944575	0.00086762	0.299319	1	0.0175583	71.8488	231.568	3.22299	0.26365	NM_008594	Mfge8	milk fat globule-EGF factor 8 protein	7 D3|7 41.2 cM	NM_008594	RefSeq	Mus musculus milk fat globule-EGF factor 8 protein (Mfge8), transcript variant 1, mRNA.	FALSE	GO:0001525 // GO:0006910 // GO:0006911 // GO:0007155 // GO:0007338 // GO:0050766 // GO:2000427	angiogenesis // phagocytosis, recognition // phagocytosis, engulfment // cell adhesion // single fertilization // positive regulation of phagocytosis // positive regulation of apoptotic cell clearance	GO:0005576 // GO:0005615 // GO:0009897 // GO:0016020 // GO:0019897	extracellular region // extracellular space // external side of plasma membrane // membrane // extrinsic to plasma membrane	GO:0001786 // GO:0005178 // GO:0008429	phosphatidylserine binding // integrin binding // phosphatidylethanolamine binding	---	---	6.166	7.46655
10564857	9.03308	8.95225	9.19845	9.605	9.3251	9.50087	3	3	9.06126	9.47699	0.125495	0.14147	1.04588	0.0978569	0.186161	0.107559	0.187468	3.3316	22	3.03782	0.00302625	0.963936	0.868391	0.00302625	0.408199	1	0.0448201	535.569	714.888	1.33482	0.0206658	NM_173011	Idh2	isocitrate dehydrogenase 2 (NADP+), mitochondrial	7 D3|7 41.0 cM	NM_173011	RefSeq	Mus musculus isocitrate dehydrogenase 2 (NADP+), mitochondrial (Idh2), nuclear gene encoding mitochondrial protein, mRNA.	FALSE	GO:0006097 // GO:0006099 // GO:0006102 // GO:0006950 // GO:0055114	glyoxylate cycle // tricarboxylic acid cycle // isocitrate metabolic process // response to stress // oxidation-reduction process	GO:0005739 // GO:0005739 // GO:0005743	mitochondrion // mitochondrion // mitochondrial inner membrane	GO:0000287 // GO:0004450 // GO:0016491 // GO:0016616 // GO:0046872 // GO:0051287	magnesium ion binding // isocitrate dehydrogenase (NADP+) activity // oxidoreductase activity // oxidoreductase activity, acting on the CH-OH group of donors, NAD or NADP as acceptor // metal ion binding // NAD binding	GenMAPP	Krebs-TCA_Cycle	9.06126	9.47699
10564938	6.1422	6.31064	6.081	7.62903	6.85074	6.37318	3	3	6.17795	6.95098	0.118921	0.633895	1.12513	0.127533	0.177839	0.131748	0.319077	3.87865	22	5.8655	0.000810457	0.986292	0.947207	0.000810457	0.294275	1	0.0166961	72.5674	132.089	1.82023	0.158858	NM_010194	Fes	feline sarcoma oncogene	7 D3|7 39.0 cM	NM_010194	RefSeq	Mus musculus feline sarcoma oncogene (Fes), mRNA.	FALSE	GO:0006468 // GO:0008360 // GO:0010976 // GO:0016310 // GO:0018108 // GO:0030155 // GO:0031116 // GO:0042127 // GO:0043304 // GO:0045595 // GO:0045639 // GO:0046777 // GO:2000145 // GO:2000251	protein phosphorylation // regulation of cell shape // positive regulation of neuron projection development // phosphorylation // peptidyl-tyrosine phosphorylation // regulation of cell adhesion // positive regulation of microtubule polymerization // regulation of cell proliferation // regulation of mast cell degranulation // regulation of cell differentiation // positive regulation of myeloid ce…	GO:0005737 // GO:0005794 // GO:0005856 // GO:0005886 // GO:0005925 // GO:0015630 // GO:0016020 // GO:0030054 // GO:0031234 // GO:0031410	cytoplasm // Golgi apparatus // cytoskeleton // plasma membrane // focal adhesion // microtubule cytoskeleton // membrane // cell junction // extrinsic to internal side of plasma membrane // cytoplasmic vesicle	GO:0000166 // GO:0004672 // GO:0004713 // GO:0004715 // GO:0005524 // GO:0008289 // GO:0016301 // GO:0016740 // GO:0016772 // GO:0034987 // GO:0035091	nucleotide binding // protein kinase activity // protein tyrosine kinase activity // non-membrane spanning protein tyrosine kinase activity // ATP binding // lipid binding // kinase activity // transferase activity // transferase activity, transferring phosphorus-containing groups // immunoglobulin receptor binding // phosphatidylinositol binding	---	---	6.17795	6.95098
10565018	6.01466	6.19931	6.03239	8.1476	7.72486	7.10448	3	3	6.08212	7.65898	0.101874	0.524668	1.25926	0.15666	0.196868	0.155558	0.292034	8.25435	22	3.52437	3.5e-08	0.999993	0.99997	3.5e-08	0.0238042	0.00124357	8.18e-06	67.8627	210.914	3.10795	0.0275979	NM_016721	Iqgap1	IQ motif containing GTPase activating protein 1	7 D3|7 39.0 cM	NM_016721	RefSeq	Mus musculus IQ motif containing GTPase activating protein 1 (Iqgap1), mRNA.	FALSE	GO:0001817 // GO:0035305	regulation of cytokine production // negative regulation of dephosphorylation	GO:0005634 // GO:0005737 // GO:0005737 // GO:0005874 // GO:0005886 // GO:0005911 // GO:0016020 // GO:0016328 // GO:0030496 // GO:0030529 // GO:0030529 // GO:0031252 // GO:0043005 // GO:0043234	nucleus // cytoplasm // cytoplasm // microtubule // plasma membrane // cell-cell junction // membrane // lateral plasma membrane // midbody // ribonucleoprotein complex // ribonucleoprotein complex // cell leading edge // neuron projection // protein complex	GO:0005515 // GO:0017048 // GO:0019903 // GO:0032403 // GO:0048365	protein binding // Rho GTPase binding // protein phosphatase binding // protein complex binding // Rac GTPase binding	GenMAPP	G13_Signaling_Pathway	6.08212	7.65898
10554445	3.07568	3.27923	3.09037	3.59306	3.74642	3.79864	3	3	3.14843	3.71271	0.113517	0.106861	1.17923	0.19277	0.138284	0.190066	0.1395	4.14547	22	1.85633	0.000422939	0.991541	0.966975	0.000422939	0.250179	1	0.0102792	8.88548	13.1347	1.47823	0.00351417	NM_145150	Prc1	protein regulator of cytokinesis 1	7 D3|7 38.0 cM	NM_145150	RefSeq	Mus musculus protein regulator of cytokinesis 1 (Prc1), mRNA.	FALSE	GO:0000910 // GO:0007049 // GO:0051301	cytokinesis // cell cycle // cell division	GO:0005634 // GO:0005737 // GO:0005819 // GO:0005856 // GO:0005874 // GO:0005886 // GO:0015630	nucleus // cytoplasm // spindle // cytoskeleton // microtubule // plasma membrane // microtubule cytoskeleton	GO:0019901 // GO:0042802	protein kinase binding // identical protein binding	---	---	3.14843	3.71271
10565152	6.03976	5.73439	5.70198	4.31799	4.67372	4.84264	3	3	5.82537	4.61145	0.18637	0.267812	-1.26324	0.165108	0.177461	0.176345	0.204132	-7.7944	22	1.33997	9.07e-08	0.999985	0.999939	9.07e-08	0.0302161	0.00322502	1.56e-05	57.0273	24.7205	0.433486	0.00314195	NM_011983	Homer2	homer homolog 2 (Drosophila)	7 D3|7	NM_011983	RefSeq	Mus musculus homer homolog 2 (Drosophila) (Homer2), transcript variant 1, mRNA.	FALSE	GO:0007216	G-protein coupled glutamate receptor signaling pathway	GO:0005737 // GO:0005737 // GO:0005886 // GO:0016020 // GO:0030054 // GO:0030425 // GO:0043025 // GO:0045202 // GO:0045211	cytoplasm // cytoplasm // plasma membrane // membrane // cell junction // dendrite // neuronal cell body // synapse // postsynaptic membrane	GO:0003779 // GO:0005515 // GO:0019904 // GO:0030160 // GO:0035254 // GO:0035256 // GO:0042803 // GO:0046982	actin binding // protein binding // protein domain specific binding // GKAP/Homer scaffold activity // glutamate receptor binding // G-protein coupled glutamate receptor binding // protein homodimerization activity // protein heterodimerization activity	---	---	5.82537	4.61145
10554752	8.671	8.24743	8.55639	5.89343	7.85477	7.85211	3	3	8.49161	7.2001	0.219089	1.13161	-1.17937	0.109985	0.24176	0.140443	0.534753	-4.04594	22	14.498	0.000539235	0.989867	0.960613	0.000539235	0.265827	1	0.0122848	362.654	173.995	0.479782	0.0440014	ENSMUST00000032781	Nox4	NADPH oxidase 4	7 D3|7	ENSMUST00000032781	ENSEMBL	cdna:known chromosome:NCBIM37:7:94395159:94547220:1 gene:ENSMUSG00000030562 gene_biotype:protein_coding transcript_biotype:protein_coding	FALSE	GO:0000902 // GO:0006801 // GO:0007569 // GO:0008285 // GO:0014911 // GO:0035051 // GO:0042554 // GO:0043065 // GO:0043406 // GO:0045453 // GO:0050667 // GO:0051496 // GO:0051897 // GO:0055114 // GO:0055114 // GO:0055114 // GO:0070374 // GO:0072593 // GO:0072593 // GO:2000379 // GO:2000573	cell morphogenesis // superoxide metabolic process // cell aging // negative regulation of cell proliferation // positive regulation of smooth muscle cell migration // cardiac cell differentiation // superoxide anion generation // positive regulation of apoptotic process // positive regulation of MAP kinase activity // bone resorption // homocysteine metabolic process // positive regulation of st…	GO:0001725 // GO:0005739 // GO:0005783 // GO:0005886 // GO:0005925 // GO:0016020 // GO:0016021 // GO:0016324 // GO:0030054 // GO:0043020 // GO:0048471 // GO:0071944	stress fiber // mitochondrion // endoplasmic reticulum // plasma membrane // focal adhesion // membrane // integral to membrane // apical plasma membrane // cell junction // NADPH oxidase complex // perinuclear region of cytoplasm // cell periphery	GO:0016174 // GO:0016175 // GO:0016491 // GO:0050664 // GO:0072341	NAD(P)H oxidase activity // superoxide-generating NADPH oxidase activity // oxidoreductase activity // oxidoreductase activity, acting on NADH or NADPH, oxygen as acceptor // modified amino acid binding	---	---	8.49161	7.2001
10554240	6.08695	6.60122	6.16816	7.11691	6.77876	6.78081	3	3	6.28544	6.89216	0.276467	0.19464	1.09653	0.144326	0.187206	0.1812	0.196846	3.92775	22	1.18015	0.000719209	0.987453	0.951533	0.000719209	0.285637	1	0.015304	78.9919	119.521	1.51308	0.0378788	NM_020583	Isg20	interferon-stimulated protein	7 D3|7	NM_020583	RefSeq	Mus musculus interferon-stimulated protein (Isg20), transcript variant 1, mRNA.	FALSE	GO:0000738 // GO:0006364 // GO:0006401 // GO:0009615 // GO:0045087	DNA catabolic process, exonucleolytic // rRNA processing // RNA catabolic process // response to virus // innate immune response	GO:0005622 // GO:0005634 // GO:0016605	intracellular // nucleus // PML body	GO:0000175 // GO:0003676 // GO:0003723 // GO:0004518 // GO:0004527 // GO:0008310 // GO:0008859 // GO:0016787 // GO:0046872	3'-5'-exoribonuclease activity // nucleic acid binding // RNA binding // nuclease activity // exonuclease activity // single-stranded DNA specific 3'-5' exodeoxyribonuclease activity // exoribonuclease II activity // hydrolase activity // metal ion binding	---	---	6.28544	6.89216
10554667	3.95948	4.17122	3.85317	6.65271	5.03977	4.34241	3	3	3.99462	5.34497	0.161909	1.185	1.33804	0.180738	0.211655	0.185642	0.544095	4.06835	22	8.59007	0.000510542	0.99027	0.962141	0.000510542	0.262222	1	0.0117726	16.0082	51.2654	3.20244	0.230722	ENSMUST00000039317	Tmc3	transmembrane channel-like gene family 3	7 D3|7	ENSMUST00000039317	ENSEMBL	cdna:known chromosome:NCBIM37:7:90733441:90774124:1 gene:ENSMUSG00000038540 gene_biotype:protein_coding transcript_biotype:protein_coding	FALSE	GO:0008150	biological_process	GO:0005575 // GO:0016020 // GO:0016021	cellular_component // membrane // integral to membrane	GO:0003674	molecular_function	---	---	3.99462	5.34497
10554375	7.02313	7.18753	7.01683	7.65432	7.64274	7.40216	3	3	7.07583	7.56641	0.0967861	0.142357	1.06933	0.141262	0.217342	0.140868	0.215935	3.29571	22	2.34973	0.00329547	0.961636	0.860731	0.00329547	0.416873	1	0.0477105	135.113	190.15	1.40734	0.00951607	NM_013659	Sema4b	sema domain, immunoglobulin domain (Ig), transmembrane domain (TM) and short cytoplasmic domain, (semaphorin) 4B	7 D2|7	NM_013659	RefSeq	Mus musculus sema domain, immunoglobulin domain (Ig), transmembrane domain (TM) and short cytoplasmic domain, (semaphorin) 4B (Sema4b), mRNA.	FALSE	GO:0007275 // GO:0007399 // GO:0030154	multicellular organismal development // nervous system development // cell differentiation	GO:0016020 // GO:0016021	membrane // integral to membrane	GO:0004872	receptor activity	---	---	7.07583	7.56641
10554574	5.7265	6.01335	5.62219	8.47584	8.02719	7.27456	3	3	5.78735	7.92586	0.20255	0.607017	1.36952	0.131502	0.213971	0.15225	0.329569	10.2029	22	4.68575	8.37e-10	1	0.999998	8.37e-10	0.00935155	2.97e-05	5.95e-07	55.5991	257.243	4.62674	0.0258362	NM_145375	Tm6sf1	transmembrane 6 superfamily member 1	7 D1|7	NM_145375	RefSeq	Mus musculus transmembrane 6 superfamily member 1 (Tm6sf1), mRNA.	FALSE	---	---	GO:0016020 // GO:0016021	membrane // integral to membrane	---	---	---	---	5.78735	7.92586
10553773	6.21916	6.27872	5.77013	4.91916	5.50892	5.44279	3	3	6.08934	5.29029	0.278038	0.323102	-1.15104	0.175808	0.199628	0.205315	0.234967	-4.43541	22	1.30971	0.000208266	0.99501	0.980339	0.000208266	0.209582	1	0.00596722	68.9042	39.7624	0.577067	0.0282329	NM_008071	Gabrb3	gamma-aminobutyric acid (GABA) A receptor, subunit beta 3	7 C|7 28.6 cM	NM_008071	RefSeq	Mus musculus gamma-aminobutyric acid (GABA) A receptor, subunit beta 3 (Gabrb3), transcript variant 1, mRNA.	FALSE	GO:0006810 // GO:0006811 // GO:0006821 // GO:0007214 // GO:0007605 // GO:0043526 // GO:0048666 // GO:0051932 // GO:0060119 // GO:0060384 // GO:0090102	transport // ion transport // chloride transport // gamma-aminobutyric acid signaling pathway // sensory perception of sound // neuroprotection // neuron development // synaptic transmission, GABAergic // inner ear receptor cell development // innervation // cochlea development	GO:0005886 // GO:0016020 // GO:0016021 // GO:0030054 // GO:0034707 // GO:0043195 // GO:0045202 // GO:0045211 // GO:0060077	plasma membrane // membrane // integral to membrane // cell junction // chloride channel complex // terminal button // synapse // postsynaptic membrane // inhibitory synapse	GO:0004872 // GO:0004890 // GO:0005216 // GO:0005230 // GO:0005254 // GO:0035612	receptor activity // GABA-A receptor activity // ion channel activity // extracellular ligand-gated ion channel activity // chloride channel activity // AP-2 adaptor complex binding	---	---	6.08934	5.29029
10553967	9.58089	9.63396	9.61937	7.86418	9.35208	8.44487	3	3	9.61141	8.55371	0.0274153	0.749896	-1.12365	0.0990877	0.212944	0.0951969	0.378771	-4.69079	22	15.831	0.000111676	0.996867	0.987593	0.000111676	0.179332	1	0.00366582	782.302	411.66	0.526216	0.0420545	NM_011048	Pcsk6	proprotein convertase subtilisin/kexin type 6	7 C|7 28.5 cM	NM_011048	RefSeq	Mus musculus proprotein convertase subtilisin/kexin type 6 (Pcsk6), mRNA.	FALSE	GO:0006508 // GO:0007354 // GO:0007354 // GO:0007368 // GO:0009100 // GO:0016485 // GO:0016486 // GO:0032902 // GO:0032940	proteolysis // zygotic determination of anterior/posterior axis, embryo // zygotic determination of anterior/posterior axis, embryo // determination of left/right symmetry // glycoprotein metabolic process // protein processing // peptide hormone processing // nerve growth factor production // secretion by cell	GO:0005615 // GO:0005625 // GO:0005794 // GO:0009986 // GO:0031012	extracellular space // soluble fraction // Golgi apparatus // cell surface // extracellular matrix	GO:0004175 // GO:0004252 // GO:0008201 // GO:0008233 // GO:0008236 // GO:0016787 // GO:0043499 // GO:0048406	endopeptidase activity // serine-type endopeptidase activity // heparin binding // peptidase activity // serine-type peptidase activity // hydrolase activity // eukaryotic cell surface binding // nerve growth factor binding	---	---	9.61141	8.55371
10554013	6.94475	6.86062	7.00555	7.85526	7.57671	7.35469	3	3	6.93697	7.59555	0.072778	0.250813	1.09494	0.140783	0.208633	0.137772	0.22585	4.31176	22	2.68733	0.000281734	0.993749	0.975453	0.000281734	0.226027	1	0.00753062	122.632	195.381	1.59323	0.0221658	NM_001081163	Chsy1	chondroitin sulfate synthase 1	7 C|7	NM_001081163	RefSeq	Mus musculus chondroitin sulfate synthase 1 (Chsy1), mRNA.	FALSE	GO:0030206 // GO:0030279	chondroitin sulfate biosynthetic process // negative regulation of ossification	GO:0005576 // GO:0005794 // GO:0016020 // GO:0016021 // GO:0032580	extracellular region // Golgi apparatus // membrane // integral to membrane // Golgi cisterna membrane	GO:0016740 // GO:0016758 // GO:0046872 // GO:0047238 // GO:0050510	transferase activity // transferase activity, transferring hexosyl groups // metal ion binding // glucuronosyl-N-acetylgalactosaminyl-proteoglycan 4-beta-N-acetylgalactosaminyltransferase activity // N-acetylgalactosaminyl-proteoglycan 3-beta-glucuronosyltransferase activity	---	---	6.93697	7.59555
10563441	6.06839	6.37019	6.27207	7.66232	7.32753	6.80776	3	3	6.23688	7.26587	0.153949	0.430603	1.16498	0.164324	0.197553	0.169872	0.263043	5.69181	22	2.39778	1e-05	0.999484	0.99794	1e-05	0.098162	0.357295	0.000561784	75.7036	158.41	2.0925	0.0357293	NM_010129	Emp3	epithelial membrane protein 3	7 B4|7 24.5 cM	NM_010129	RefSeq	Mus musculus epithelial membrane protein 3 (Emp3), transcript variant 1, mRNA.	FALSE	GO:0016049	cell growth	GO:0016020 // GO:0016021	membrane // integral to membrane	---	---	---	---	6.23688	7.26587
10553301	11.6403	11.5227	11.4559	11.6517	11.8765	11.815	3	3	11.5396	11.7811	0.0933689	0.11622	1.02092	0.0632003	0.0841559	0.0722233	0.0943091	3.52066	22	1.70511	0.00192618	0.97406	0.903066	0.00192618	0.36501	1	0.0316933	2981.15	3526.86	1.18305	0.04995	NM_001136069	Ldha	lactate dehydrogenase A	7 B4|7 23.5 cM	NM_001136069	RefSeq	Mus musculus lactate dehydrogenase A (Ldha), transcript variant 2, mRNA.	FALSE	GO:0005975 // GO:0006089 // GO:0006096 // GO:0019674 // GO:0031668 // GO:0043065 // GO:0044262 // GO:0055114 // GO:0055114 // GO:0055114	carbohydrate metabolic process // lactate metabolic process // glycolysis // NAD metabolic process // cellular response to extracellular stimulus // positive regulation of apoptotic process // cellular carbohydrate metabolic process // oxidation-reduction process // oxidation-reduction process // oxidation-reduction process	GO:0005625 // GO:0005737 // GO:0005739 // GO:0005829 // GO:0019861	soluble fraction // cytoplasm // mitochondrion // cytosol // flagellum	GO:0000166 // GO:0003824 // GO:0004457 // GO:0004459 // GO:0004459 // GO:0004459 // GO:0005515 // GO:0016491 // GO:0016616 // GO:0019900 // GO:0042802 // GO:0051287	nucleotide binding // catalytic activity // lactate dehydrogenase activity // L-lactate dehydrogenase activity // L-lactate dehydrogenase activity // L-lactate dehydrogenase activity // protein binding // oxidoreductase activity // oxidoreductase activity, acting on the CH-OH group of donors, NAD or NADP as acceptor // kinase binding // identical protein binding // NAD binding	---	---	11.5396	11.7811
10563602	11.0599	11.0815	10.7978	11.3538	11.2902	11.5405	3	3	10.9797	11.3948	0.15794	0.130102	1.0378	0.0687858	0.112461	0.0940044	0.120728	4.69838	22	1.64938	0.00010963	0.99691	0.987762	0.00010963	0.178505	1	0.00361479	2027.36	2700.03	1.3318	0.0237295	NM_011316	Saa4	serum amyloid A 4	7 B4|7 23.5 cM	NM_011316	RefSeq	Mus musculus serum amyloid A 4 (Saa4), mRNA.	FALSE	GO:0006953	acute-phase response	GO:0005576 // GO:0034364	extracellular region // high-density lipoprotein particle	---	---	---	---	10.9797	11.3948
10553274	7.68226	11.5241	6.03108	11.8767	11.2195	10.5586	3	3	8.41247	11.2183	2.81837	0.659051	1.33353	0.148869	0.119361	1.21011	0.30319	3.89561	22	15.9301	0.000777722	0.986704	0.94874	0.000777722	0.291265	1	0.0161433	1071.95	2551.11	2.37988	0.265601	NM_011314	Saa2	serum amyloid A 2	7 B4|7 23.5 cM	NM_011314	RefSeq	Mus musculus serum amyloid A 2 (Saa2), mRNA.	FALSE	GO:0006953	acute-phase response	GO:0005576 // GO:0034364	extracellular region // high-density lipoprotein particle	GO:0005515	protein binding	---	---	8.41247	11.2183
10563611	6.00366	10.1793	3.51031	11.0965	9.72776	9.13832	3	3	6.56444	9.98753	3.3697	1.00461	1.52146	0.165768	0.170296	1.44551	0.458107	3.90998	22	9.95656	0.000750987	0.987044	0.950008	0.000750987	0.288735	1	0.0157632	411.703	1200.37	2.91563	0.276009	NM_009117	Saa1	serum amyloid A 1	7 B4|7 23.5 cM	NM_009117	RefSeq	Mus musculus serum amyloid A 1 (Saa1), mRNA.	FALSE	GO:0006953 // GO:0007204 // GO:0008203 // GO:0045785 // GO:0048246 // GO:0048247 // GO:0050715	acute-phase response // elevation of cytosolic calcium ion concentration // cholesterol metabolic process // positive regulation of cell adhesion // macrophage chemotaxis // lymphocyte chemotaxis // positive regulation of cytokine secretion	GO:0005576 // GO:0005615 // GO:0034364	extracellular region // extracellular space // high-density lipoprotein particle	GO:0001664 // GO:0005515	G-protein coupled receptor binding // protein binding	---	---	6.56444	9.98753
10563597	6.35949	7.55803	5.0475	9.60146	8.50183	7.12028	3	3	6.32167	8.40786	1.25569	1.24326	1.33	0.149152	0.212654	0.553991	0.567578	4.55585	22	1.04965	0.000155198	0.995994	0.984172	0.000155198	0.19472	1	0.00470851	101.21	426.153	4.21058	0.166452	NM_011315	Saa3	serum amyloid A 3	7 B4|7 23.5 cM	NM_011315	RefSeq	Mus musculus serum amyloid A 3 (Saa3), mRNA.	FALSE	GO:0006953	acute-phase response	GO:0005576 // GO:0034364	extracellular region // high-density lipoprotein particle	---	---	---	---	6.32167	8.40786
10563077	6.0954	5.97932	6.42301	6.70921	6.80435	6.65877	3	3	6.16591	6.72411	0.230095	0.0739251	1.09053	0.132391	0.220795	0.159876	0.212867	3.63174	22	1.77276	0.0014742	0.978682	0.919445	0.0014742	0.341553	1	0.0261307	72.4234	105.814	1.46104	0.0115014	NM_026555	Rcn3	reticulocalbin 3, EF-hand calcium binding domain	7 B4|7 23.1 cM	NM_026555	RefSeq	Mus musculus reticulocalbin 3, EF-hand calcium binding domain (Rcn3), mRNA.	FALSE	GO:0008150	biological_process	GO:0005783	endoplasmic reticulum	GO:0005509	calcium ion binding	---	---	6.16591	6.72411
10552656	6.38162	6.17174	6.3137	5.46696	5.67368	5.41726	3	3	6.28902	5.5193	0.107098	0.135988	-1.13946	0.137165	0.232749	0.138526	0.229368	-4.97548	22	2.74161	5.59e-05	0.998133	0.992579	5.59e-05	0.150827	1	0.00218694	78.3385	46.0023	0.587225	0.0015128	NM_016663	Syt3	synaptotagmin III	7 B4|7 23.0 cM	NM_016663	RefSeq	Mus musculus synaptotagmin III (Syt3), transcript variant 1, mRNA.	FALSE	GO:0006810	transport	GO:0005768 // GO:0008021 // GO:0016020 // GO:0016021 // GO:0030054 // GO:0031410 // GO:0045202	endosome // synaptic vesicle // membrane // integral to membrane // cell junction // cytoplasmic vesicle // synapse	GO:0005215 // GO:0005515 // GO:0005544 // GO:0019905 // GO:0030276 // GO:0042802 // GO:0042803 // GO:0046872 // GO:0046982	transporter activity // protein binding // calcium-dependent phospholipid binding // syntaxin binding // clathrin binding // identical protein binding // protein homodimerization activity // metal ion binding // protein heterodimerization activity	---	---	6.28902	5.5193
10563178	5.53996	6.00502	5.68978	7.40034	6.67633	6.11432	3	3	5.74492	6.73033	0.23738	0.64471	1.17153	0.129829	0.213658	0.159902	0.342159	4.51911	22	4.57878	0.000169761	0.995716	0.983089	0.000169761	0.199137	1	0.00506091	54.1221	113.497	2.09705	0.116938	NM_007645	Cd37	CD37 antigen	7 B4|7 23.0 cM	NM_007645	RefSeq	Mus musculus CD37 antigen (Cd37), mRNA.	FALSE	GO:0002639 // GO:0002920	positive regulation of immunoglobulin production // regulation of humoral immune response	GO:0001772 // GO:0016020 // GO:0016021	immunological synapse // membrane // integral to membrane	---	---	---	---	5.74492	6.73033
10562709	5.51894	5.74476	5.23455	8.18883	6.75603	6.15831	3	3	5.49941	7.03439	0.255666	1.04349	1.27912	0.144182	0.272924	0.175451	0.515453	4.88279	22	8.63106	7e-05	0.997791	0.991228	7e-05	0.159554	1	0.00256869	45.7081	157.102	3.43708	0.178388	NM_001111058	Cd33	CD33 antigen	7 B4|7 23.0 cM	NM_001111058	RefSeq	Mus musculus CD33 antigen (Cd33), transcript variant 1, mRNA.	FALSE	GO:0007155	cell adhesion	GO:0005886 // GO:0009897 // GO:0016020 // GO:0016021	plasma membrane // external side of plasma membrane // membrane // integral to membrane	---	---	---	---	5.49941	7.03439
10552888	4.93199	4.75518	5.26374	4.3014	4.41623	4.51371	3	3	4.98363	4.41045	0.258183	0.106273	-1.12996	0.134507	0.177073	0.169018	0.174808	-4.08292	22	1.06969	0.000492707	0.990524	0.963104	0.000492707	0.259904	1	0.011487	31.9835	21.304	0.666092	0.0377531	XM_914689	Slc6a16	solute carrier family 6, member 16	7 B4|7	XM_914689	RefSeq	PREDICTED: Mus musculus solute carrier family 6, member 16 (Slc6a16), mRNA.	FALSE	GO:0008150	biological_process	GO:0005575	cellular_component	GO:0003674	molecular_function	---	---	4.98363	4.41045
10553324	6.20872	6.36633	6.48334	7.41887	7.06084	6.63148	3	3	6.3528	7.03706	0.137812	0.394236	1.10771	0.132371	0.23667	0.13922	0.281388	3.77513	22	4.08513	0.00104209	0.983491	0.93687	0.00104209	0.313303	1	0.020029	81.9778	134.593	1.64183	0.0686121	NM_026436	Tmem86a	transmembrane protein 86A	7 B4|7	NM_026436	RefSeq	Mus musculus transmembrane protein 86A (Tmem86a), mRNA.	FALSE	GO:0008150	biological_process	GO:0005575 // GO:0016020 // GO:0016021	cellular_component // membrane // integral to membrane	GO:0003674	molecular_function	---	---	6.3528	7.03706
10552697	4.4668	4.8373	4.55104	5.91029	5.48264	5.10113	3	3	4.61838	5.49802	0.194212	0.404802	1.19046	0.13093	0.235129	0.149807	0.282937	4.75897	22	3.56711	9.46e-05	0.997233	0.989031	9.46e-05	0.172035	1	0.00323396	24.7141	46.393	1.87719	0.04905	NM_008437	Napsa	napsin A aspartic peptidase	7 B4|7	NM_008437	RefSeq	Mus musculus napsin A aspartic peptidase (Napsa), mRNA.	FALSE	GO:0006508 // GO:0033619 // GO:0033619 // GO:0043129	proteolysis // membrane protein proteolysis // membrane protein proteolysis // surfactant homeostasis	GO:0005576 // GO:0005615 // GO:0005764 // GO:0005764 // GO:0042599 // GO:0042599	extracellular region // extracellular space // lysosome // lysosome // lamellar body // lamellar body	GO:0004175 // GO:0004175 // GO:0004190 // GO:0008233 // GO:0016787	endopeptidase activity // endopeptidase activity // aspartic-type endopeptidase activity // peptidase activity // hydrolase activity	---	---	4.61838	5.49802
10563715	3.26437	3.19789	3.56243	5.04308	4.12632	3.46965	3	3	3.34156	4.21301	0.194142	0.790289	1.26079	0.262031	0.160398	0.263195	0.37006	3.32386	22	1.97692	0.00308244	0.963451	0.866769	0.00308244	0.410057	1	0.0455159	10.1997	20.504	2.01026	0.190835	NM_153101	Mrgpra2b	MAS-related GPR, member A2B	7 B4|7	NM_153101	RefSeq	Mus musculus MAS-related GPR, member A2B (Mrgpra2b), mRNA.	FALSE	GO:0008150	biological_process	GO:0005575	cellular_component	GO:0003674	molecular_function	---	---	3.34156	4.21301
10563712	3.14621	3.10935	3.63714	5.12989	4.22235	3.45504	3	3	3.29757	4.26909	0.294659	0.838401	1.29462	0.183625	0.18632	0.215497	0.399202	3.70929	22	3.43166	0.00122228	0.98143	0.92935	0.00122228	0.325996	1	0.0226949	9.97505	21.5491	2.1603	0.183075	NM_001172588	Mrgpra2a	MAS-related GPR, member A2A	7 B4|7	NM_001172588	RefSeq	Mus musculus MAS-related GPR, member A2A (Mrgpra2a), mRNA.	FALSE	GO:0008150	biological_process	GO:0005575	cellular_component	GO:0003674	molecular_function	---	---	3.29757	4.26909
10553354	6.59374	6.92137	7.18906	6.30471	6.56262	6.32272	3	3	6.90139	6.39668	0.298162	0.143987	-1.0789	0.135794	0.194073	0.181459	0.194961	-3.28219	22	1.15435	0.00340276	0.960735	0.857752	0.00340276	0.420178	1	0.0489054	121.24	84.5398	0.697295	0.0718789	NM_175272	Nav2	neuron navigator 2	7 B3-B4|7	NM_175272	RefSeq	Mus musculus neuron navigator 2 (Nav2), transcript variant 1, mRNA.	FALSE	GO:0003025 // GO:0007399 // GO:0007605 // GO:0007608 // GO:0007626 // GO:0021554 // GO:0021563 // GO:0021564	regulation of systemic arterial blood pressure by baroreceptor feedback // nervous system development // sensory perception of sound // sensory perception of smell // locomotory behavior // optic nerve development // glossopharyngeal nerve development // vagus nerve development	GO:0005614 // GO:0031012	interstitial matrix // extracellular matrix	GO:0000166 // GO:0005524 // GO:0008201	nucleotide binding // ATP binding // heparin binding	---	---	6.90139	6.39668
10563447	8.70396	8.64454	8.6699	7.44538	8.27373	8.33264	3	3	8.6728	8.01725	0.029814	0.496125	-1.08177	0.128393	0.222877	0.123077	0.299852	-3.50308	22	5.93557	0.00200918	0.973246	0.90022	0.00200918	0.368849	1	0.0326958	408.164	268.721	0.658366	0.0428637	NM_018795	Abcc6	ATP-binding cassette, sub-family C (CFTR/MRP), member 6	7 B3|7 29.64 cM	NM_018795	RefSeq	Mus musculus ATP-binding cassette, sub-family C (CFTR/MRP), member 6 (Abcc6), mRNA.	FALSE	GO:0006200 // GO:0006200 // GO:0006810 // GO:0008152 // GO:0055085	ATP catabolic process // ATP catabolic process // transport // metabolic process // transmembrane transport	GO:0005624 // GO:0016020 // GO:0016021 // GO:0016324 // GO:0016328	membrane fraction // membrane // integral to membrane // apical plasma membrane // lateral plasma membrane	GO:0000166 // GO:0005524 // GO:0016887 // GO:0017111 // GO:0042626	nucleotide binding // ATP binding // ATPase activity // nucleoside-triphosphatase activity // ATPase activity, coupled to transmembrane movement of substances	---	---	8.6728	8.01725
10562651	4.59054	4.66642	4.59356	3.87906	4.16183	4.27916	3	3	4.61684	4.10668	0.0429638	0.205673	-1.12423	0.13587	0.146738	0.130836	0.165124	-4.19424	22	1.59281	0.000375449	0.992258	0.969719	0.000375449	0.242844	1	0.00938147	24.5435	17.3428	0.706616	0.00766499	NM_001242388	9830147E19Rik	RIKEN cDNA 9830147E19 gene	7 B3|7	NM_001242388	RefSeq	Mus musculus RIKEN cDNA 9830147E19 gene (9830147E19Rik), mRNA.	FALSE	GO:0034605	cellular response to heat	GO:0005575	cellular_component	GO:0003674 // GO:0046872	molecular_function // metal ion binding	---	---	4.61684	4.10668
10562563	5.87277	5.82197	5.15887	5.99733	6.25032	6.29371	3	3	5.61787	6.18045	0.398318	0.160064	1.10014	0.140331	0.200112	0.216216	0.202639	3.28829	22	1.13849	0.00335391	0.961144	0.859104	0.00335391	0.418683	1	0.0484186	50.2976	72.8193	1.44777	0.0587558	NM_007633	Ccne1	cyclin E1	7 B2|7 16.0 cM	NM_007633	RefSeq	Mus musculus cyclin E1 (Ccne1), mRNA.	FALSE	GO:0000079 // GO:0006270 // GO:0006468 // GO:0006468 // GO:0007049 // GO:0016055 // GO:0042325 // GO:0045597 // GO:0050790 // GO:0051301 // GO:0051726	regulation of cyclin-dependent protein kinase activity // DNA-dependent DNA replication initiation // protein phosphorylation // protein phosphorylation // cell cycle // Wnt receptor signaling pathway // regulation of phosphorylation // positive regulation of cell differentiation // regulation of catalytic activity // cell division // regulation of cell cycle	GO:0000307 // GO:0005634 // GO:0005634 // GO:0005737 // GO:0005813	cyclin-dependent protein kinase holoenzyme complex // nucleus // nucleus // cytoplasm // centrosome	GO:0005515 // GO:0016301 // GO:0016538 // GO:0019901 // GO:0019901 // GO:0032403	protein binding // kinase activity // cyclin-dependent protein kinase regulator activity // protein kinase binding // protein kinase binding // protein complex binding	GenMAPP // GenMAPP	Cell_Cycle_KEGG // G1_to_S_cell_cycle_Reactome	5.61787	6.18045
10562500	7.7995	8.04035	8.02713	5.71811	7.36739	6.94157	3	3	7.95566	6.67569	0.135403	0.856181	-1.19174	0.112533	0.261311	0.121844	0.441992	-4.8355	22	13.1589	7.85e-05	0.997592	0.990447	7.85e-05	0.164207	1	0.00281746	248.968	113.561	0.456126	0.0185738	NM_178704	Dpy19l3	dpy-19-like 3 (C. elegans)	7 B2|7	NM_178704	RefSeq	Mus musculus dpy-19-like 3 (C. elegans) (Dpy19l3), mRNA.	FALSE	GO:0008150	biological_process	GO:0005575 // GO:0016020 // GO:0016021	cellular_component // membrane // integral to membrane	GO:0003674	molecular_function	---	---	7.95566	6.67569
10562720	6.32297	6.44993	6.16411	8.89342	7.89604	7.44017	3	3	6.31234	8.07654	0.143209	0.743251	1.27949	0.146542	0.181022	0.152484	0.360875	7.79977	22	5.60099	8.97e-08	0.999985	0.99994	8.97e-08	0.0301309	0.00318886	1.56e-05	79.7303	295.803	3.71004	0.0783968	NM_031181	Siglece	sialic acid binding Ig-like lectin E	7 B2|7	NM_031181	RefSeq	Mus musculus sialic acid binding Ig-like lectin E (Siglece), mRNA.	FALSE	GO:0007155 // GO:0007165	cell adhesion // signal transduction	GO:0016020 // GO:0016021	membrane // integral to membrane	GO:0004872 // GO:0005057 // GO:0048029	receptor activity // receptor signaling protein activity // monosaccharide binding	---	---	6.31234	8.07654
10552156	6.48094	6.27264	6.71798	5.81897	5.83557	5.86217	3	3	6.49052	5.83891	0.222824	0.0217924	-1.1116	0.124044	0.235163	0.151708	0.224411	-4.16653	22	2.18812	0.000401734	0.991858	0.968189	0.000401734	0.246984	1	0.00989913	90.6357	57.2425	0.631567	0.0146612	NM_027897	Rhpn2	rhophilin, Rho GTPase binding protein 2	7 B1-B2|7 11.0 cM	NM_027897	RefSeq	Mus musculus rhophilin, Rho GTPase binding protein 2 (Rhpn2), mRNA.	FALSE	GO:0007165 // GO:0008150	signal transduction // biological_process	GO:0005575 // GO:0005622 // GO:0005737	cellular_component // intracellular // cytoplasm	GO:0003674	molecular_function	---	---	6.49052	5.83891
10561702	5.83169	6.04521	5.98307	7.30833	6.91352	6.71901	3	3	5.95332	6.98029	0.109824	0.300278	1.1725	0.1342	0.242382	0.136254	0.264201	5.98371	22	3.75984	5.06e-06	0.999691	0.998767	5.06e-06	0.0826828	0.179989	0.000329628	62.081	128.133	2.06397	0.0146108	NM_001033525	Kcnk6	potassium inwardly-rectifying channel, subfamily K, member 6	7 B1|7 9.5 cM	NM_001033525	RefSeq	Mus musculus potassium inwardly-rectifying channel, subfamily K, member 6 (Kcnk6), mRNA.	FALSE	GO:0006810 // GO:0006811 // GO:0071805	transport // ion transport // potassium ion transmembrane transport	GO:0005575 // GO:0016020 // GO:0016021	cellular_component // membrane // integral to membrane	GO:0005216 // GO:0005267	ion channel activity // potassium channel activity	---	---	5.95332	6.98029
10562166	7.48658	7.28265	8.0086	6.77436	6.59707	7.13757	3	3	7.59261	6.83633	0.374412	0.275526	-1.11063	0.115845	0.195196	0.194135	0.220091	-4.46343	22	1.28529	0.000194489	0.995259	0.981305	0.000194489	0.206025	1	0.00564762	197.526	115.694	0.585718	0.0706244	NM_183257	Hamp2	hepcidin antimicrobial peptide 2	7 B1|7 11.0 cM	NM_183257	RefSeq	Mus musculus hepcidin antimicrobial peptide 2 (Hamp2), mRNA.	FALSE	GO:0006879 // GO:0031640 // GO:0042742 // GO:0050832	cellular iron ion homeostasis // killing of cells of other organism // defense response to bacterium // defense response to fungus	GO:0005576	extracellular region	GO:0005179	hormone activity	---	---	7.59261	6.83633
10551966	8.60417	8.33494	8.42924	6.93473	8.17964	7.9291	3	3	8.45612	7.68116	0.136614	0.658453	-1.10089	0.134445	0.198645	0.140804	0.338676	-3.65962	22	5.78551	0.00137824	0.979712	0.923143	0.00137824	0.335884	1	0.0247647	352.252	218.669	0.620774	0.067479	NM_001012401	Hspb6	heat shock protein, alpha-crystallin-related, B6	7 B1|7	NM_001012401	RefSeq	Mus musculus heat shock protein, alpha-crystallin-related, B6 (Hspb6), mRNA.	FALSE	GO:0006950	response to stress	GO:0005634 // GO:0005737	nucleus // cytoplasm	GO:0005212 // GO:0042803	structural constituent of eye lens // protein homodimerization activity	---	---	8.45612	7.68116
10551891	4.30416	4.47278	4.37656	4.85395	5.05312	4.57772	3	3	4.3845	4.82826	0.084588	0.238739	1.10121	0.138722	0.161745	0.137096	0.184787	3.34054	22	1.81674	0.0029626	0.964488	0.870242	0.0029626	0.406062	1	0.0440922	20.9105	28.6664	1.37091	0.0496034	NM_172142	Nfkbid	nuclear factor of kappa light polypeptide gene enhancer in B cells inhibitor, delta	7 B1|7	NM_172142	RefSeq	Mus musculus nuclear factor of kappa light polypeptide gene enhancer in B cells inhibitor, delta (Nfkbid), mRNA.	FALSE	GO:0006954 // GO:0032088 // GO:0033085 // GO:0043124 // GO:0070245	inflammatory response // negative regulation of NF-kappaB transcription factor activity // negative regulation of T cell differentiation in thymus // negative regulation of I-kappaB kinase/NF-kappaB cascade // positive regulation of thymocyte apoptotic process	GO:0005634	nucleus	GO:0005515 // GO:0051059	protein binding // NF-kappaB binding	---	---	4.3845	4.82826
10551666	5.06276	5.16286	4.99018	5.87055	5.63586	5.25387	3	3	5.07193	5.58676	0.0867003	0.311256	1.1015	0.137291	0.195947	0.136022	0.229171	3.346	22	2.83856	0.00292437	0.964821	0.871362	0.00292437	0.404762	1	0.0435841	33.6766	48.7959	1.44896	0.0656175	NM_008279	Map4k1	mitogen-activated protein kinase kinase kinase kinase 1	7 B1|7	NM_008279	RefSeq	Mus musculus mitogen-activated protein kinase kinase kinase kinase 1 (Map4k1), mRNA.	FALSE	GO:0000165 // GO:0000185 // GO:0006468 // GO:0006468 // GO:0006468 // GO:0006950 // GO:0006950 // GO:0007243 // GO:0007243 // GO:0016310 // GO:0018105	MAPK cascade // activation of MAPKKK activity // protein phosphorylation // protein phosphorylation // protein phosphorylation // response to stress // response to stress // intracellular protein kinase cascade // intracellular protein kinase cascade // phosphorylation // peptidyl-serine phosphorylation	---	---	GO:0000166 // GO:0004672 // GO:0004674 // GO:0004674 // GO:0005083 // GO:0005515 // GO:0005524 // GO:0005524 // GO:0008349 // GO:0016301 // GO:0016740 // GO:0016772	nucleotide binding // protein kinase activity // protein serine/threonine kinase activity // protein serine/threonine kinase activity // small GTPase regulator activity // protein binding // ATP binding // ATP binding // MAP kinase kinase kinase kinase activity // kinase activity // transferase activity // transferase activity, transferring phosphorus-containing groups	---	---	5.07193	5.58676
10562192	8.05394	8.01825	8.10326	10.4239	9.8692	9.26024	3	3	8.05848	9.85111	0.04269	0.582031	1.22245	0.15053	0.161456	0.144675	0.292046	9.52671	22	4.07492	2.9e-09	0.999999	0.999995	2.9e-09	0.0127591	0.00010294	1.43e-06	266.669	974.06	3.6527	0.0326226	NM_008761	Fxyd5	FXYD domain-containing ion transport regulator 5	7 B1|7	NM_008761	RefSeq	Mus musculus FXYD domain-containing ion transport regulator 5 (Fxyd5), transcript variant 2, mRNA.	FALSE	GO:0006810 // GO:0006811	transport // ion transport	GO:0016020 // GO:0016021	membrane // integral to membrane	GO:0003779 // GO:0005216 // GO:0045296	actin binding // ion channel activity // cadherin binding	---	---	8.05848	9.85111
10551883	7.17011	7.42475	7.16011	9.38851	8.72359	8.28885	3	3	7.25166	8.80032	0.149986	0.553828	1.21356	0.121109	0.194817	0.132001	0.300452	8.17368	22	5.18082	4.13e-08	0.999992	0.999966	4.13e-08	0.0248084	0.00146679	9.17e-06	152.954	468.568	3.06346	0.0409886	NM_011662	Tyrobp	TYRO protein tyrosine kinase binding protein	7 B|7 10.0 cM	NM_011662	RefSeq	Mus musculus TYRO protein tyrosine kinase binding protein (Tyrobp), mRNA.	FALSE	GO:0002281 // GO:0002283 // GO:0007229 // GO:0016310	macrophage activation involved in immune response // neutrophil activation involved in immune response // integrin-mediated signaling pathway // phosphorylation	GO:0016020 // GO:0016021	membrane // integral to membrane	GO:0005515 // GO:0016301 // GO:0042802	protein binding // kinase activity // identical protein binding	---	---	7.25166	8.80032
10561104	7.04266	7.48808	7.16555	8.83059	8.36085	8.00297	3	3	7.23209	8.39814	0.230047	0.415067	1.16123	0.105612	0.201664	0.140578	0.261333	6.80602	22	3.45585	7.73e-07	0.999924	0.999698	7.73e-07	0.0516668	0.0275017	7.88e-05	151.645	346.851	2.28726	0.0309996	NM_009465	Axl	AXL receptor tyrosine kinase	7 A3-B1|7 6.0 cM	NM_009465	RefSeq	Mus musculus AXL receptor tyrosine kinase (Axl), transcript variant 1, mRNA.	FALSE	GO:0001764 // GO:0001764 // GO:0001779 // GO:0001961 // GO:0001974 // GO:0006468 // GO:0006909 // GO:0006909 // GO:0006916 // GO:0006954 // GO:0007165 // GO:0007167 // GO:0007283 // GO:0016310 // GO:0021885 // GO:0030154 // GO:0030168 // GO:0031668 // GO:0032689 // GO:0032720 // GO:0032825 // GO:0032940 // GO:0034101 // GO:0034101 // GO:0034446 // GO:0035457 // GO:0042698 // GO:0043066 // GO:0043…	neuron migration // neuron migration // natural killer cell differentiation // positive regulation of cytokine-mediated signaling pathway // blood vessel remodeling // protein phosphorylation // phagocytosis // phagocytosis // anti-apoptosis // inflammatory response // signal transduction // enzyme linked receptor protein signaling pathway // spermatogenesis // phosphorylation // forebrain cell m…	GO:0005615 // GO:0005886 // GO:0009986 // GO:0016020 // GO:0016021	extracellular space // plasma membrane // cell surface // membrane // integral to membrane	GO:0000166 // GO:0001786 // GO:0004672 // GO:0004713 // GO:0004714 // GO:0004872 // GO:0005524 // GO:0016301 // GO:0016740 // GO:0016772 // GO:0032036 // GO:0043548 // GO:0046982	nucleotide binding // phosphatidylserine binding // protein kinase activity // protein tyrosine kinase activity // transmembrane receptor protein tyrosine kinase activity // receptor activity // ATP binding // kinase activity // transferase activity // transferase activity, transferring phosphorus-containing groups // myosin heavy chain binding // phosphatidylinositol 3-kinase binding // protein …	---	---	7.23209	8.39814
10560685	8.94277	8.98053	8.16979	9.26436	9.8298	9.28006	3	3	8.69769	9.45807	0.457571	0.322019	1.08742	0.11416	0.221309	0.223417	0.251752	3.9128	22	1.26973	0.00074585	0.98711	0.950253	0.00074585	0.288241	1	0.0156902	428.398	715.569	1.67034	0.0749383	NM_033601	Bcl3	B cell leukemia/lymphoma 3	7 A3|7 6.5 cM	NM_033601	RefSeq	Mus musculus B cell leukemia/lymphoma 3 (Bcl3), mRNA.	FALSE	GO:0000060 // GO:0002268 // GO:0002315 // GO:0002455 // GO:0002467 // GO:0006351 // GO:0006355 // GO:0006974 // GO:0007249 // GO:0009615 // GO:0010225 // GO:0019730 // GO:0030198 // GO:0030330 // GO:0032729 // GO:0042088 // GO:0042536 // GO:0042742 // GO:0042771 // GO:0042832 // GO:0042981 // GO:0043066 // GO:0043066 // GO:0043066 // GO:0045064 // GO:0045082 // GO:0045415 // GO:0045727 // GO:0045…	protein import into nucleus, translocation // follicular dendritic cell differentiation // marginal zone B cell differentiation // humoral immune response mediated by circulating immunoglobulin // germinal center formation // transcription, DNA-dependent // regulation of transcription, DNA-dependent // response to DNA damage stimulus // I-kappaB kinase/NF-kappaB cascade // response to virus // re…	GO:0005634 // GO:0005737 // GO:0032996 // GO:0033257 // GO:0043234	nucleus // cytoplasm // Bcl3-Bcl10 complex // Bcl3/NF-kappaB2 complex // protein complex	GO:0003677 // GO:0003700 // GO:0005515 // GO:0008134	DNA binding // sequence-specific DNA binding transcription factor activity // protein binding // transcription factor binding	---	---	8.69769	9.45807
10551185	6.61334	6.72987	6.77776	7.90637	7.80251	7.37071	3	3	6.70699	7.6932	0.0845632	0.284067	1.14704	0.119011	0.220762	0.119064	0.242852	6.31552	22	4.16032	2.35e-06	0.999826	0.999306	2.35e-06	0.0682254	0.0835117	0.000183385	104.592	209.555	2.00354	0.0100267	ENSMUST00000002678	Tgfb1	transforming growth factor, beta 1	7 A3|7 6.5 cM	ENSMUST00000002678	ENSEMBL	cdna:known chromosome:NCBIM37:7:26472021:26490096:1 gene:ENSMUSG00000002603 gene_biotype:protein_coding transcript_biotype:protein_coding	FALSE	GO:0000060 // GO:0000122 // GO:0000122 // GO:0000165 // GO:0001501 // GO:0001763 // GO:0001837 // GO:0001933 // GO:0001934 // GO:0002028 // GO:0002062 // GO:0002244 // GO:0002460 // GO:0002513 // GO:0006468 // GO:0006468 // GO:0006611 // GO:0006754 // GO:0006796 // GO:0006874 // GO:0006917 // GO:0006952 // GO:0006954 // GO:0006954 // GO:0007050 // GO:0007173 // GO:0007179 // GO:0007179 // GO:0007…	protein import into nucleus, translocation // negative regulation of transcription from RNA polymerase II promoter // negative regulation of transcription from RNA polymerase II promoter // MAPK cascade // skeletal system development // morphogenesis of a branching structure // epithelial to mesenchymal transition // negative regulation of protein phosphorylation // positive regulation of protein…	GO:0005576 // GO:0005578 // GO:0005615 // GO:0005615 // GO:0005634 // GO:0005737 // GO:0009986 // GO:0030141 // GO:0030424 // GO:0031012 // GO:0043025	extracellular region // proteinaceous extracellular matrix // extracellular space // extracellular space // nucleus // cytoplasm // cell surface // secretory granule // axon // extracellular matrix // neuronal cell body	GO:0005114 // GO:0005160 // GO:0005160 // GO:0005515 // GO:0008083 // GO:0019899 // GO:0042803 // GO:0043499 // GO:0046982 // GO:0047485	type II transforming growth factor beta receptor binding // transforming growth factor beta receptor binding // transforming growth factor beta receptor binding // protein binding // growth factor activity // enzyme binding // protein homodimerization activity // eukaryotic cell surface binding // protein heterodimerization activity // protein N-terminus binding	---	---	6.70699	7.6932
10551025	3.41851	3.81052	3.86369	5.61844	4.38652	4.06614	3	3	3.69757	4.69037	0.243136	0.819547	1.2685	0.171825	0.197758	0.193876	0.39708	3.89146	22	4.19477	0.000785595	0.986604	0.948369	0.000785595	0.291998	1	0.0162687	13.0935	28.9311	2.20957	0.19689	NM_007655	Cd79a	CD79A antigen (immunoglobulin-associated alpha)	7 A3|7 5.5 cM	NM_007655	RefSeq	Mus musculus CD79A antigen (immunoglobulin-associated alpha) (Cd79a), mRNA.	FALSE	GO:0007166 // GO:0030183 // GO:0042100 // GO:0042113 // GO:0050853	cell surface receptor signaling pathway // B cell differentiation // B cell proliferation // B cell activation // B cell receptor signaling pathway	GO:0005771 // GO:0005886 // GO:0009897 // GO:0016020 // GO:0016021 // GO:0019815 // GO:0045121	multivesicular body // plasma membrane // external side of plasma membrane // membrane // integral to membrane // B cell receptor complex // membrane raft	GO:0004888 // GO:0005515	transmembrane signaling receptor activity // protein binding	---	---	3.69757	4.69037
10550574	7.2313	7.46542	6.8975	8.66666	8.0035	7.5563	3	3	7.19807	8.07549	0.285412	0.558671	1.1219	0.120451	0.183988	0.167333	0.295841	4.47127	22	3.12573	0.000190802	0.995326	0.981567	0.000190802	0.205042	1	0.00555638	148.737	283.739	1.90765	0.112304	NM_032418	Dmpk	dystrophia myotonica-protein kinase	7 A3|7 4.0 cM	NM_032418	RefSeq	Mus musculus dystrophia myotonica-protein kinase (Dmpk), transcript variant 1, mRNA.	FALSE	GO:0002028 // GO:0006468 // GO:0006468 // GO:0006874 // GO:0006998 // GO:0006998 // GO:0008016 // GO:0008016 // GO:0010657 // GO:0010830 // GO:0014722 // GO:0014853 // GO:0016310 // GO:0051823	regulation of sodium ion transport // protein phosphorylation // protein phosphorylation // cellular calcium ion homeostasis // nuclear envelope organization // nuclear envelope organization // regulation of heart contraction // regulation of heart contraction // muscle cell apoptotic process // regulation of myotube differentiation // regulation of skeletal muscle contraction by calcium ion sign…	GO:0005634 // GO:0005737 // GO:0005739 // GO:0005741 // GO:0005783 // GO:0005789 // GO:0005829 // GO:0005886 // GO:0016020 // GO:0016021 // GO:0016529 // GO:0031307 // GO:0031307 // GO:0031965 // GO:0033017	nucleus // cytoplasm // mitochondrion // mitochondrial outer membrane // endoplasmic reticulum // endoplasmic reticulum membrane // cytosol // plasma membrane // membrane // integral to membrane // sarcoplasmic reticulum // integral to mitochondrial outer membrane // integral to mitochondrial outer membrane // nuclear membrane // sarcoplasmic reticulum membrane	GO:0000166 // GO:0004672 // GO:0004674 // GO:0005524 // GO:0016301 // GO:0016740 // GO:0016772 // GO:0017020 // GO:0046872	nucleotide binding // protein kinase activity // protein serine/threonine kinase activity // ATP binding // kinase activity // transferase activity // transferase activity, transferring phosphorus-containing groups // myosin phosphatase regulator activity // metal ion binding	---	---	7.19807	8.07549
10561513	6.46902	6.5686	6.47822	5.93427	5.92631	6.25032	3	3	6.50528	6.03697	0.0550279	0.184812	-1.07757	0.118268	0.190262	0.115179	0.197785	-3.54399	22	2.94873	0.00182116	0.975104	0.906735	0.00182116	0.359966	1	0.030454	90.8858	66.0295	0.726511	0.0102615	NM_011885	Mrps12	mitochondrial ribosomal protein S12	7 A3|7	NM_011885	RefSeq	Mus musculus mitochondrial ribosomal protein S12 (Mrps12), nuclear gene encoding mitochondrial protein, mRNA.	FALSE	GO:0006412	translation	GO:0005622 // GO:0005739 // GO:0005840 // GO:0015935 // GO:0030529	intracellular // mitochondrion // ribosome // small ribosomal subunit // ribonucleoprotein complex	GO:0003735	structural constituent of ribosome	GenMAPP	Apoptosis	6.50528	6.03697
10550847	4.72688	4.79695	4.8226	4.19385	4.36771	4.42112	3	3	4.78214	4.32756	0.0495454	0.118834	-1.10504	0.145172	0.195145	0.140019	0.19284	-3.30392	22	1.8968	0.00323189	0.962174	0.862516	0.00323189	0.414875	1	0.0470583	27.5257	20.1231	0.731066	0.00240111	NM_019941	Zfp235	zinc finger protein 235	7 A3|7	NM_019941	RefSeq	Mus musculus zinc finger protein 235 (Zfp235), mRNA.	FALSE	GO:0008150	biological_process	GO:0005575	cellular_component	GO:0003674 // GO:0046872	molecular_function // metal ion binding	---	---	4.78214	4.32756
10560459	6.30865	6.32048	6.17557	6.99114	6.78502	6.53184	3	3	6.26823	6.76933	0.0804699	0.230053	1.07994	0.15988	0.175472	0.156254	0.193943	3.48487	22	1.54059	0.00209887	0.972377	0.897193	0.00209887	0.372866	1	0.033861	77.1564	110.008	1.42579	0.0333128	NM_009499	Vasp	vasodilator-stimulated phosphoprotein	7 A3|7	NM_009499	RefSeq	Mus musculus vasodilator-stimulated phosphoprotein (Vasp), mRNA.	FALSE	GO:0001843 // GO:0007411 // GO:0008154 // GO:0030036 // GO:0051289	neural tube closure // axon guidance // actin polymerization or depolymerization // actin cytoskeleton organization // protein homotetramerization	GO:0005737 // GO:0005856 // GO:0005886 // GO:0005925 // GO:0005925 // GO:0016020 // GO:0030027 // GO:0030054 // GO:0030175 // GO:0042995	cytoplasm // cytoskeleton // plasma membrane // focal adhesion // focal adhesion // membrane // lamellipodium // cell junction // filopodium // cell projection	GO:0003779 // GO:0005515 // GO:0005522 // GO:0017124	actin binding // protein binding // profilin binding // SH3 domain binding	GenMAPP	Integrin-mediated_cell_adhesion_KEGG	6.26823	6.76933
10551319	6.55883	6.70885	6.69133	7.5023	7.01614	7.02947	3	3	6.653	7.18264	0.0820258	0.276912	1.07961	0.128797	0.223757	0.127687	0.243839	3.33283	22	3.64684	0.00301746	0.964012	0.868645	0.00301746	0.407906	1	0.0447308	100.743	147.13	1.46044	0.0560386	NM_133770	Adck4	aarF domain containing kinase 4	7 A3|7	NM_133770	RefSeq	Mus musculus aarF domain containing kinase 4 (Adck4), mRNA.	FALSE	GO:0008150 // GO:0016310	biological_process // phosphorylation	GO:0005575 // GO:0005739 // GO:0016020 // GO:0016021	cellular_component // mitochondrion // membrane // integral to membrane	GO:0003674 // GO:0004674 // GO:0016301 // GO:0016740 // GO:0016772	molecular_function // protein serine/threonine kinase activity // kinase activity // transferase activity // transferase activity, transferring phosphorus-containing groups	---	---	6.653	7.18264
10551587	5.37832	5.28616	5.37568	6.10633	5.86941	5.71352	3	3	5.34672	5.89642	0.0524625	0.197794	1.10281	0.1465	0.166797	0.141462	0.180014	4.15861	22	1.61933	0.000409581	0.99174	0.967738	0.000409581	0.248181	1	0.00999553	40.7112	59.9433	1.4724	0.0168538	NM_177158	Rinl	Ras and Rab interactor-like	7 A3|7	NM_177158	RefSeq	Mus musculus Ras and Rab interactor-like (Rinl), mRNA.	FALSE	GO:0006897 // GO:0050790	endocytosis // regulation of catalytic activity	GO:0001726 // GO:0015629	ruffle // actin cytoskeleton	GO:0005085 // GO:0005096 // GO:0005515	guanyl-nucleotide exchange factor activity // GTPase activator activity // protein binding	---	---	5.34672	5.89642
10550877	4.9057	4.93432	4.85971	5.86964	5.53134	5.03446	3	3	4.89991	5.47848	0.0376409	0.420095	1.11808	0.131118	0.199919	0.126042	0.261575	3.4513	22	4.30686	0.00227464	0.970705	0.8914	0.00227464	0.380371	1	0.0359257	29.8619	45.8309	1.53476	0.0982107	NM_008433	Kcnn4	potassium intermediate/small conductance calcium-activated channel, subfamily N, member 4	7 A3|7	NM_008433	RefSeq	Mus musculus potassium intermediate/small conductance calcium-activated channel, subfamily N, member 4 (Kcnn4), transcript variant 1, mRNA.	FALSE	GO:0006810 // GO:0006811 // GO:0006813 // GO:0006816 // GO:0006884 // GO:0030322 // GO:0034220 // GO:0045332 // GO:0046541 // GO:0050714 // GO:0050862 // GO:0071805	transport // ion transport // potassium ion transport // calcium ion transport // cell volume homeostasis // stabilization of membrane potential // ion transmembrane transport // phospholipid translocation // saliva secretion // positive regulation of protein secretion // positive regulation of T cell receptor signaling pathway // potassium ion transmembrane transport	GO:0005887 // GO:0016020 // GO:0016021	integral to plasma membrane // membrane // integral to membrane	GO:0005216 // GO:0005267 // GO:0005516 // GO:0015269 // GO:0015269 // GO:0016286 // GO:0019903	ion channel activity // potassium channel activity // calmodulin binding // calcium-activated potassium channel activity // calcium-activated potassium channel activity // small conductance calcium-activated potassium channel activity // protein phosphatase binding	---	---	4.89991	5.47848
10542981	6.9158	7.27154	7.11592	8.46979	7.85834	7.22161	3	3	7.10109	7.84991	0.178333	0.624133	1.10545	0.168855	0.206495	0.178051	0.331043	3.45051	22	3.45683	0.00227895	0.970665	0.89126	0.00227895	0.38055	1	0.0359666	137.987	245.282	1.77757	0.150418	NM_022024	Gmfg	glia maturation factor, gamma	7 A3|7	NM_022024	RefSeq	Mus musculus glia maturation factor, gamma (Gmfg), transcript variant 1, mRNA.	FALSE	---	---	GO:0005622	intracellular	GO:0003779 // GO:0008083	actin binding // growth factor activity	---	---	7.10109	7.84991
10560242	4.40762	5.22399	4.7534	6.9849	6.37156	5.57778	3	3	4.79501	6.31142	0.40977	0.705485	1.31625	0.144564	0.200601	0.22255	0.356476	6.24996	22	2.5657	2.73e-06	0.999806	0.999223	2.73e-06	0.0708481	0.0970955	0.000205464	28.5237	85.7431	3.00603	0.0700869	NM_001173550	C5ar1	complement component 5a receptor 1	7 A2|7 3.9 cM	NM_001173550	RefSeq	Mus musculus complement component 5a receptor 1 (C5ar1), transcript variant 2, mRNA.	FALSE	GO:0002430 // GO:0006915 // GO:0007165 // GO:0007186 // GO:0007204 // GO:0021534 // GO:0030593 // GO:0032494 // GO:0043524 // GO:0043526 // GO:0050830	complement receptor mediated signaling pathway // apoptotic process // signal transduction // G-protein coupled receptor signaling pathway // elevation of cytosolic calcium ion concentration // cell proliferation in hindbrain // neutrophil chemotaxis // response to peptidoglycan // negative regulation of neuron apoptotic process // neuroprotection // defense response to Gram-positive bacterium	GO:0005886 // GO:0009986 // GO:0016021	plasma membrane // cell surface // integral to membrane	GO:0001856 // GO:0004871 // GO:0004872 // GO:0004878 // GO:0004930 // GO:0004944 // GO:0004944	complement component C5a binding // signal transducer activity // receptor activity // complement component C5a receptor activity // G-protein coupled receptor activity // C5a anaphylatoxin receptor activity // C5a anaphylatoxin receptor activity	---	---	4.79501	6.31142
[truncated: 1,503 more rows]
[truncated: 2 more columns]

## Sheet: skeletal muscle - sig. genes 
Probe.Set.ID	C1	C2	C3	E1	E2	E3	nC	nE	meanC	meanE	stdC	stdE	fold	rasdC	rasdE	bayesSDC	bayesSDE	bayesT	bayesDF	varRatio	pVal	cum.ppde.p	ppde.p	ROC.x	ROC.y	Bonferroni	WT.Avg	KO.Avg	KO.WT	BH	ttest	Gene.Accession	Gene.Symbol	Gene.Description	Cytoband	mRNA.Accession	mRNA..Source	mRna...Description	mRNA...xhyb	GO.Biological.Process.ID	GO.Biological.Process.Term	GO.Cellular.Component.ID	GO.Cellular.Component.Term	GO.Molecular.Function.ID	GO.Molecular.Function.Term	Pathway.Source	Pathway.Name	WT_rma_avg	KO_rma_avg
10582811	4.88019	4.81299	4.60951	2.69728	2.15035	2.76577	3	3	4.76756	2.5378	0.140942	0.337284	-1.87862	0.16369	0.178286	0.167244	0.222665	-13.8684	22	1.77258	2.35e-12	1	0.999999	2.35e-12	3.31e-05	6.85e-08	27.3238	5.90875	0.216249	6.85e-08	0.000217497	NM_001164598	Irf2bp2	interferon regulatory factor 2 binding protein 2	8 E2|8	NM_001164598	RefSeq	Mus musculus interferon regulatory factor 2 binding protein 2 (Irf2bp2), mRNA.	FALSE	GO:0000122	negative regulation of transcription from RNA polymerase II promoter	GO:0005634	nucleus	GO:0003714	transcription corepressor activity	---	---	4.76756	2.5378
[truncated: 191 more rows]
[truncated: 2 more columns]

## Sheet: Heart - sig. genes
Probe.Set.ID	C1	C2	C3	E1	E2	E3	nC	nE	meanC	meanE	stdC	stdE	fold	rasdC	rasdE	bayesSDC	bayesSDE	bayesT	bayesDF	varRatio	pVal	cum.ppde.p	ppde.p	ROC.x	ROC.y	Bonferroni	WT.Avg	KO.Avg	KO.WT	BH	ttest	Gene.Accession	Gene.Symbol	Gene.Description	Cytoband	mRNA.Accession	mRNA..Source	mRna...Description	mRNA...xhyb	GO.Biological.Process.ID	GO.Biological.Process.Term	GO.Cellular.Component.ID	GO.Cellular.Component.Term	GO.Molecular.Function.ID	GO.Molecular.Function.Term	Pathway.Source	Pathway.Name	WT_rma_avg	KO_rma_avg
[truncated: 341 more rows]
[truncated: 2 more columns]

[truncated: 4 more sheets: Heart & Liver BH<0.05, muscle & liver BH<0.05, Heart & muscle BH<0.05, Liver, Heart, Muscle BH<0.05]
